# Supplementary material for: Rho GTPase activity crosstalk mediated by Arhgef11 and Arhgef12 coordinates cell protrusion-retraction cycles
Source: Nat Commun. 2023 Dec 15;14:8356. doi: 10.1038/s41467-023-43875-y (PMC10724141; doi:10.1038/s41467-023-43875-y)
Supplement: Supplementary file 12 — Source Data [file 41467_2023_43875_MOESM12_ESM.xlsx]

## Sheet: Figure 2c
Figure 2c
	Time [min]	Rac1 perturbation signal [%change]	Rho response signal [%change]	Control response signal [%change]
	-5	1.88996	-0.905494	4.8266
	-4.66667	0.130886	-0.971928	4.53228
	-4.33333	-0.413786	-2.49428	1.9505
	-4	-0.277917	-2.08522	3.34502
	-3.66667	0.923888	-0.997033	4.00215
	-3.33333	1.04428	1.79355	3.03756
	-3	0.0618386	1.0688	4.05566
	-2.66667	0.717775	-0.490301	1.55234
	-2.33333	1.32776	1.30854	3.2076
	-2	0.5255	-1.82436	0.533769
	-1.66667	0.596453	-0.729124	-0.200899
	-1.33333	0.514238	-2.86385	-1.56276
	-1	-0.179025	-0.789141	-0.86029
	-0.666667	-0.0153909	0.296897	0.470731
	-0.333333	0.194416	0.492243	0.389558
	0	2.97583	-0.504693	-0.0340143
	0.333333	2.58295	3.10248	0.814954
	0.666667	2.16547	0.958575	-0.171863
	1	2.30192	-0.547555	-2.25253
	1.33333	4.77553	-1.0794	-2.31965
	1.66667	5.53574	-2.08553	-4.51912
	2	6.3542	-0.381909	-4.51413
	2.33333	9.19408	0.921527	-6.39707
	2.66667	11.9861	1.0094	-6.10365
	3	13.169	0.681775	-7.68366
	3.33333	13.9563	0.13463	-10.0146
	3.66667	18.0643	-1.06961	-7.93171
	4	20.9138	-0.340881	-7.95031
	4.33333	23.3485	2.86672	-9.68404
	4.66667	26.1966	3.92184	-8.36935
	5	28.3447	2.79263	-10.508
	5.33333	31.9304	3.80579	-6.76985
	5.66667	33.9824	3.03206	-9.43823
	6	37.3283	6.70108	-7.95256
	6.33333	38.3758	7.28927	-7.39704
	6.66667	38.5551	4.30243	-9.77792
	7	43.0276	5.09605	-11.1325
	7.33333	44.4093	7.67445	-12.1964
	7.66667	47.4515	6.72099	-13.4594
	8	50.2396	8.04769	-11.3697
	8.33333	50.7063	6.99839	-11.7221
	8.66667	51.941	9.76846	-12.0472
	9	55.109	7.11995	-11.7212
	9.33333	60.2607	11.5284	-12.3728
	9.66667	66.1763	15.1252	-12.6427
	10	71.5981	15.0538	-14.726
	10.3333	71.2625	14.0186	-14.5256
	10.6667	74.4244	17.4791	-13.4612
	11	74.7754	18.4764	-12.4839
	11.3333	73.5472	17.3729	-14.6471
	11.6667	71.7803	19.3625	-14.7555
	12	70.9785	18.9874	-14.1932
	12.3333	69.45	21.3101	-12.3443
	12.6667	70.7795	19.368	-12.1357
	13	68.786	21.4256	-13.3483
	13.3333	67.051	21.6993	-14.8417
	13.6667	64.8441	21.9935	-16.0444
	14	65.3834	21.27	-18.1491
	14.3333	62.5562	22.7875	-16.028
	14.6667	62.3605	21.4586	-16.1455
	15	61.9249	21.5961	-15.8888
	15.3333	58.8077	20.8775	-14.0068
	15.6667	58.6678	20.6818	-14.4521
	16	59.9659	20.1041	-14.8635
	16.3333	60.3391	21.4344	-14.3143
	16.6667	57.974	19.0667	-15.6516
	17	55.9943	17.3202	-16.6766
	17.3333	57.2923	21.6365	-16.7074
	17.6667	54.8695	17.6261	-15.1147
	18	54.9791	20.804	-14.2848
	18.3333	56.186	18.4308	-15.6716
	18.6667	55.4832	18.2409	-15.1197
	19	56.1233	14.8827	-13.5211
	19.3333	54.6979	19.5183	-15.5482
	19.6667	53.5148	18.2437	-15.0372
	20	51.0231	15.2495	-16.419
	20.3333	44.7903	22.6895	-11.3978
	20.6667	43.1343	16.8965	-14.7573
	21	42.4705	16.1662	-15.7709
	21.3333	39.9725	13.0805	-16.2035
	21.6667	36.7439	13.0581	-15.6993
	22	36.0574	15.496	-14.2326
	22.3333	34.1317	16.2409	-15.3156
	22.6667	33.2166	16.104	-15.1773
	23	32.4112	14.8919	-13.4372
	23.3333	31.593	14.6867	-14.4059
	23.6667	30.6883	15.1953	-14.814
	24	28.3861	14.53	-15.375
	24.3333	28.246	11.9607	-14.6607
	24.6667	25.8908	9.59638	-14.1764
	25	25.1935	10.1668	-15.3922
	25.3333	23.4019	10.6233	-15.5637
	25.6667	24.6647	7.15087	-16.321
	26	23.7654	9.26111	-17.1745
	26.3333	23.5053	11.3514	-18.1282
	26.6667	22.0384	7.70936	-16.0403
	27	21.2385	7.08014	-15.7804
	27.3333	22.0873	7.02932	-14.9288
	27.6667	21.7045	7.26936	-15.633
	28	20.6831	5.20108	-16.2398
	28.3333	20.2788	5.18914	-15.7963
	28.6667	18.7085	6.09912	-16.5038
	29	19.1789	3.41846	-15.9732
	29.3333	17.0431	3.52502	-16.6884
	29.6667	16.6871	4.02472	-16.4806
	30	17.138	0.809155	-18.8398
	30.3333	16.6315	3.23751	-18.1554
	30.6667	15.3365	2.55901	-16.0113
	31	16.2124	0.938368	-16.9999
	31.3333	14.0357	1.18209	-19.091
	31.6667	14.2494	1.98368	-18.0502
	32	15.6921	4.2911	-15.7111
	32.3333	16.2508	3.17138	-16.1981
	32.6667	16.0605	2.77456	-16.0099
	33	14.8038	1.19464	-16.6412
	33.3333	13.9765	1.94938	-17.291
	33.6667	14.7219	4.48246	-19.3078
	34	14.5483	2.6876	-19.5581
	34.3333	14.9309	3.50512	-19.5127
	34.6667	14.0646	1.96072	-20.1404
	35	14.2501	1.36886	-19.7894
	35.3333	13.8199	2.02532	-21.4741
	35.6667	12.6315	-2.06073	-20.7698
	36	12.8924	1.02501	-20.4284
	36.3333	13.0023	-2.96735	-19.3436
	36.6667	13.7392	-1.51817	-19.4715
	37	11.3951	-0.112167	-21.4492
	37.3333	12.7718	-2.10604	-21.6034
	37.6667	12.8162	0.903757	-20.8483
	38	12.9038	-0.172486	-21.0243
	38.3333	13.081	-2.02643	-20.5182
	38.6667	13.1745	-2.44744	-21.2914
	39	12.6414	-0.381909	-20.9404
	39.3333	12.5617	-0.73249	-19.91
	39.6667	12.5517	-0.117065	-19.1418
	40	12.0434	-0.196058	-20.2701

## Sheet: Figure 2d
Figure 2d	RhoA perturbation; Cdc42 response
	Time [min]	Perturbation signal [%change]
		cell 1	cell 2	cell 3	cell 4	cell 5	cell 6	cell 7	cell 8	cell 9	cell 10	cell 11	cell 12	cell 13	cell 14	cell 15	cell 16	cell 17	cell 18	cell 19	cell 20	cell 21	cell 22	cell 23	cell 24	cell 25	cell 26	cell 27	cell 28	cell 29	cell 30	cell 31	cell 32	cell 33	cell 34	cell 35	cell 36	cell 37	cell 38	cell 39	cell 40	cell 41	cell 42	cell 43	cell 44	cell 45	cell 46	cell 47	cell 48
	-5	-0.929928	-2.53865	-0.154039	-0.788605	0.936614	-2.47288	-1.91229	-2.09441	-5.08282	5.43566	-1.73768	3.85445	0.885083	1.65012	-2.42676	5.5342	9.16443	3.1885	3.2287	-1.52236	1.68573	2.40013	-4.67527	2.29556	0.945537	-1.24916	-1.67147	-5.08542	-4.84599	-3.41102	-2.25832	-1.051	-0.127638	-3.24103	-2.10396	0.647358	-1.53206	-6.8691	-4.62185	-2.29394	-0.734645	-1.01243	1.58227	3.00803	0.684416	-0.773115	-0.286483	-2.40477
	-4.66667	0.581427	0.0382965	4.14119	-0.465114	2.04125	-4.21885	-1.87919	-0.162212	3.1856	4.94586	3.96119	5.85107	-1.61406	1.52388	-1.17735	-3.14843	2.82905	10.6062	0.228659	-3.26212	2.08535	2.38968	-0.052464	2.29833	-1.84146	-1.94141	1.69045	-0.533171	-1.41537	-1.79626	1.7266	0.973861	1.38345	0.687825	-1.28394	3.1056	1.64926	-6.30985	0.860725	-1.37185	1.10339	1.08359	0.221948	2.00532	-0.225041	-1.51356	-3.04697	-6.34853
	-4.33333	0.450061	0.84006	-1.13853	0.154852	0.888219	-7.30745	1.00688	-1.70644	-2.22507	2.87718	6.00269	3.92652	-0.818393	0.958888	-4.06988	2.28276	7.67895	-1.27885	0.827425	-0.94828	0.65711	3.14355	-1.15864	-1.93235	-1.68556	0.469461	1.96307	-0.859369	-1.93833	-1.20669	-0.97008	0.339212	2.96469	-1.81884	-2.19058	-1.75034	-0.137314	-8.59942	-3.71902	-3.23763	0.79336	3.5434	-2.12083	4.88105	-1.26659	-3.21752	-3.24921	-6.27787
	-4	-1.18172	0.493239	2.49299	1.92567	1.74127	-5.67143	0.832422	-2.37996	7.06958	3.35923	1.71229	4.23238	-2.05981	0.782576	-2.02819	3.61701	0.201456	3.02665	-0.633806	-0.387111	5.15948	3.40852	-0.184908	1.95549	1.18223	-3.23948	-1.50672	-0.189658	1.33268	0.896774	-0.173096	1.22229	-0.736593	-0.12487	2.97118	-1.14183	-0.0595275	-3.95368	-0.633995	-0.108434	-0.916219	3.33102	-1.46602	4.20082	-0.716937	-1.92982	-3.20837	-8.77103
	-3.66667	-0.393955	-1.89827	1.9532	0.476214	0.634172	-4.44125	3.18306	-1.38163	1.28758	1.91634	2.71835	2.65086	-3.13042	-2.97911	-5.76824	-1.20144	-4.11486	6.15918	2.74895	0.339385	2.14354	2.52732	-1.30822	-0.119015	-0.575764	-1.99621	5.41499	-3.37719	0.427802	-2.07117	1.78666	1.53173	0.333422	-0.18431	-0.146935	0.797504	3.70286	-2.47499	-0.488971	0.943525	1.86518	-1.1775	-0.859726	-0.592592	2.21953	-2.45838	-4.13372	-0.814661
	-3.33333	1.12495	0.823165	0.286495	1.48145	1.65498	-8.3358	-0.450162	0.0404738	6.55822	8.22921	8.5863	3.24426	3.02855	-1.69468	-2.90237	0.863553	-6.34853	-2.80409	2.27735	0.0756657	2.44029	0.0940881	1.45533	7.07776	-0.616835	-2.65147	-0.304069	0.0984966	1.90923	5.73423	1.64398	-0.401041	1.83259	-3.32391	1.63986	-0.90224	0.255014	-1.13835	0.506159	-0.0830716	1.62082	1.03408	0.0473502	3.06487	1.64864	0.395389	-1.54251	-0.431888
	-3	0.633617	0.340802	-0.687267	-0.0150717	1.47082	-2.30957	1.61804	-0.830946	7.77606	2.47845	3.46676	-3.61304	0.827342	-0.789489	-1.16284	-0.229456	2.5899	0.707778	3.59605	0.926275	3.07574	2.4015	-2.62562	-1.48591	-3.24114	0.0864732	4.44154	-0.198517	0.238285	-0.64071	1.67264	-1.10311	-0.595969	-3.28299	0.046945	-1.91571	-0.32817	1.9657	-0.15394	-0.755508	2.29406	0.659015	-0.212958	1.17429	1.53548	-1.11175	-4.77411	-3.52039
	-2.66667	-1.18258	-0.33659	2.06755	-0.202382	1.85531	-2.69166	2.30385	-1.90911	-6.1404	-3.48414	-2.41088	-0.859175	-2.13626	-0.0595721	1.3067	5.78777	-0.321928	0.0404738	2.17437	-1.1643	1.42203	3.75062	-2.30934	1.00508	0.608644	3.69973	-0.439258	0.505091	2.58892	2.26998	1.40153	-1.00764	2.73779	-2.15659	-5.19967	-3.82495	-1.11844	-3.67861	-4.65348	-1.93603	0.691436	-2.25617	-0.199467	-2.37843	-0.49276	-1.1332	-2.38263	-4.83174
	-2.33333	0.143102	0.323836	2.58789	0.0623331	1.52664	-4.64756	2.33228	-1.1016	-0.441262	-3.48307	-6.32189	-0.654997	-2.41807	-2.65368	-3.03542	0.546544	3.30731	1.84228	2.59201	1.32684	2.9654	-1.09557	0.351183	2.05426	-0.212577	0.515618	0.348739	0.942047	1.9908	0.548758	1.58109	1.09732	-0.760324	0.687686	-1.44944	2.92947	-2.50709	1.78838	-1.63271	0.666091	1.92989	-0.927617	-1.20594	-1.68231	-0.382647	-1.34757	-7.75887	-3.11671
	-2	1.52326	0.690265	2.16249	0.947423	1.26051	0.998883	4.30657	-1.38953	0.611011	-7.40316	-5.60125	1.27354	-1.83609	-3.5461	-1.68143	-1.24489	-7.4587	1.82273	-0.180118	2.63957	-1.26259	0.422909	6.39522	-2.55204	0.325076	-2.34964	-1.92046	-0.131384	0.133663	-1.33368	-1.906	-1.239	0.237615	0.522049	-1.48467	-2.09712	-3.71233	0.347568	0.946439	-2.01873	-2.34168	0.199986	-1.35287	-0.429447	-1.40651	-1.04867	-2.42646	-2.04139
	-1.66667	-2.06056	-0.656252	1.43949	-1.20449	-2.18122	0.277053	-0.908489	-0.528275	-4.02672	-4.03416	-4.17414	-1.21341	-3.83218	-0.16718	-3.72194	-3.29128	-4.97814	4.12582	-2.34776	0.575788	-2.77562	0.733658	2.2915	1.4141	-0.624554	1.12499	2.34902	2.24994	1.85115	2.85093	-0.716782	-1.36784	-1.97233	0.111315	-0.254178	0.0920678	-1.45452	2.39969	-0.882344	1.38956	-2.31401	0.454578	-2.00516	0.114636	-2.89541	0.104397	-1.05205	-3.47347
	-1.33333	-1.77471	-0.451434	-1.82863	-1.95078	-0.154244	2.42704	-0.37798	0.326322	-0.537696	-2.35214	0.0116239	3.62832	1.95234	0.29801	1.17914	-0.619042	1.05427	-2.84407	-1.54263	0.781968	0.479894	0.00233708	-0.492531	-1.16292	-1.07341	-1.42158	1.98302	-0.813602	1.40969	1.92971	-1.83701	1.53084	1.44912	1.20144	0.362329	0.295054	-1.05047	-1.42072	0.602944	1.80669	-0.850748	-0.934005	-0.826376	0.513365	-0.331275	0.694916	1.28788	2.71197
	-1	1.20254	-0.793023	-2.45091	0.813115	-1.11625	7.60191	-2.73755	2.52769	-3.28772	-0.192185	-0.674212	0.798093	2.0722	0.245453	-1.06409	-0.98532	-0.0021339	9.64534	-1.44199	-0.369289	0.575391	-1.67487	3.30721	2.02348	0.824687	-0.0743568	-2.39368	-2.10207	-4.16148	-1.83648	0.747676	-0.106212	0.804766	-0.378077	0.69908	0.703602	2.29713	1.2865	2.36415	2.30698	0.814101	1.0401	1.02336	4.60133	1.623	3.3657	4.94595	3.13935
	-0.666667	-0.0629204	-0.470459	-1.36687	0.144254	-1.17148	0.965039	-2.70726	0.386402	-3.19048	7.56179	4.19331	2.3853	0.591722	1.32688	-0.356237	1.81067	1.27393	0.00857299	2.25955	-1.42	-2.36629	-0.716498	-6.37926	-0.0758172	0.104287	2.01819	-1.46544	2.00324	-0.389317	0.877776	1.13922	2.27589	-0.779292	-2.9542	5.03476	2.20854	1.57926	2.24015	4.88677	1.17713	-1.73929	1.36381	-4.04714	0.192479	0.314978	-0.478785	3.75295	-1.34831
	-0.333333	2.56771	0.297159	-2.23589	0.463356	-0.86911	-3.27816	0.387192	1.93178	10.818	4.52811	3.39556	0.400427	3.81379	3.64646	5.2219	0.956074	5.7453	-5.94089	-0.162545	-1.42251	-0.944784	-5.85911	1.92437	-0.71621	1.60524	-0.251032	-1.88893	-1.18561	-1.17425	-1.83693	-1.65274	-0.0722726	-1.62777	2.4533	0.0998541	1.11408	3.23347	-3.16153	-1.96776	-1.11111	-0.137845	0.726842	-1.51305	0.114914	-1.05751	0.120383	4.7279	2.94153
	0	-0.989468	1.0557	0.312146	0.942239	-0.620969	0.657031	-4.21666	0.587261	-1.58076	6.3805	8.11514	-2.14506	0.96521	1.69922	3.31423	-2.73107	-1.2098	-9.40804	-4.94694	-1.87434	-1.16918	2.03502	-2.46273	-0.504024	1.68376	-3.34838	-1.01455	-1.26913	-2.48747	-2.82936	-0.42963	-0.0079753	0.506383	3.79607	2.14498	0.494971	3.06116	-1.76713	0.489928	-1.52507	1.65408	-0.326544	10.3396	-2.22083	3.09267	0.834574	3.67945	9.53916
	0.333333	4.09687	-2.59533	-9.47636	6.78601	4.23432	18.586	-1.10009	-0.73005	5.96944	8.49126	37.3406	6.99098	1.52949	23.2335	19.4092	48.1208	35.8894	22.8805	28.0903	10.1249	7.24178	60.6145	40.6337	41.6702	11.2208	100.49	25.0716	7.04042	12.8836	21.7807	10.0073	37.4863	30.106	26.595	6.59167	4.43468	1.49507	13.4593	17.5246	1.75854	0.95573	2.57317	16.0695	-0.0233266	9.39849	1.69167	-0.688176	18.0236
	0.666667	10.8602	3.64475	-4.43559	10.941	18.5528	39.1479	-5.02419	6.80194	26.6847	18.7384	22.1635	-0.720517	0.961456	35.899	34.1208	50.5294	52.859	18.8715	44.2613	17.3868	12.0893	66.1172	66.4709	56.8287	22.1946	103.846	34.9893	10.4078	18.5982	34.0507	13.4776	44.3578	34.6803	40.6193	14.5159	14.0149	3.39603	30.7273	33.8972	2.358	10.2539	7.81299	-10.7731	6.93794	22.498	7.11471	1.29611	36.2979
	1	17.2595	6.31588	-1.9587	17.1254	-0.106131	37.6951	2.38595	11.2334	37.2551	43.4674	27.3702	4.82383	4.51077	46.4813	37.2412	52.7387	65.8357	31.8601	47.4544	24.0655	18.5208	77.0523	97.6017	67.2685	28.4894	99.8041	42.3395	14.9124	22.7599	47.9559	18.6424	52.3226	37.0554	45.623	20.5241	20.7546	3.23674	40.077	43.7707	0.649574	15.1125	12.929	34.5369	4.48577	32.3197	7.17431	0.244158	43.3904
	1.33333	20.767	7.95246	-3.08197	15.9537	15.7721	51.4951	0.97121	11.1265	40.8923	58.0277	28.9754	7.21384	11.6095	55.6336	44.7149	55.5777	77.0451	33.906	48.0846	31.0305	22.3174	78.0642	99.3206	78.7948	33.3925	95.5159	46.5262	17.4908	27.0101	57.0728	17.3529	59.6398	41.0541	54.3187	25.6436	25.6345	3.39049	46.1352	49.3891	-0.573891	22.1841	19.3273	61.218	14.9997	43.7975	10.7809	0.517464	56.0926
	1.66667	23.8809	12.483	-3.1054	18.3048	16.3272	57.1062	3.13738	16.732	43.7117	63.4458	25.3709	5.60484	13.4362	65.5107	44.2234	51.2858	80.3949	28.1269	51.3036	35.9229	23.869	70.9079	96.9554	75.4012	34.0385	96.812	46.2925	21.7484	34.0488	63.8577	24.1258	67.067	41.4318	60.5936	32.822	30.8289	4.65607	46.7558	47.6944	-0.657537	28.7702	22.5075	60.251	35.6664	51.4704	12.8224	4.56727	62.5122
	2	17.2922	9.91554	-5.95835	23.4902	20.9477	62.0429	1.32085	17.2984	57.4911	74.7339	34.7166	9.28482	21.6077	70.7726	51.0291	57.0059	80.8065	28.7448	57.1497	37.8763	29.6918	67.9574	99.2243	82.7717	38.9605	106.009	55.5351	22.7765	35.8039	70.9292	25.7239	71.7312	36.9442	63.4001	37.7503	37.6127	10.5118	44.7377	53.0346	1.89818	31.1938	25.1587	20.3701	33.2948	59.5365	13.0136	4.22162	53.7335
	2.33333	23.9252	12.7796	3.70557	24.1299	23.5271	68.8604	6.47338	17.9703	57.2056	75.914	29.5673	1.97785	27.3112	74.3167	53.6704	58.2474	88.6625	30.2912	61.378	39.2169	33.4765	72.1744	105.81	83.4913	38.8304	104.723	59.9023	26.0656	40.278	82.7192	30.1882	73.6885	42.3391	71.0776	34.2275	38.7871	11.7222	45.1996	50.2103	1.91927	38.0011	30.0542	38.4638	18.6741	65.8242	15.7527	6.34694	55.559
	2.66667	24.5656	15.356	1.2697	25.214	26.2595	68.3187	8.83449	28.1704	67.9346	83.9093	40.8867	8.03637	28.1453	73.8549	57.9016	59.9174	88.5645	31.7722	62.1457	39.88	36.1913	68.1971	98.5622	91.9985	40.4541	103.337	69.452	26.0535	41.2676	82.6947	25.7088	79.6181	42.1003	70.6044	35.4845	42.4788	13.2969	50.0079	51.1446	4.40801	44.3167	31.3578	45.3852	13.3506	73.7489	17.3857	11.4384	57.0842
	3	22.8023	15.0103	-0.288091	26.5332	23.7147	70.9251	9.66759	25.1207	69.8389	85.1852	45.0365	11.2899	32.4107	77.1963	59.9061	70.3	93.4065	40.4905	65.5746	38.2987	37.3915	72.2721	106.898	84.3232	37.9963	106.983	68.5949	29.2179	47.2562	96.7336	29.7139	80.6614	38.3333	72.4982	35.3377	42.8909	13.6313	48.8991	47.319	4.85855	45.143	36.8134	48.5175	14.9753	72.4486	19.6949	14.5447	59.6626
	3.33333	29.8806	20.3625	7.91656	29.4198	29.8358	64.3379	8.68149	29.0511	77.6925	86.3307	51.2407	7.68308	35.4704	79.4889	62.2091	68.3615	87.752	39.2202	59.858	42.8092	38.4028	79.2043	120.514	85.7087	39.4912	104.847	74.6245	33.0632	49.3527	95.6392	32.4584	85.5355	40.9356	73.9405	32.7093	41.6068	15.8381	51.5919	47.9553	7.62638	51.2516	37.202	51.7238	15.5132	76.2409	23.2936	14.0866	55.7604
	3.66667	31.7557	21.3371	9.78233	31.9279	30.6474	71.0232	10.7617	30.2457	78.9562	67.8138	49.1265	15.5383	33.3472	75.9698	60.7913	70.4735	89.1971	35.1344	70.4382	42.4135	41.7905	77.3425	122.083	83.2052	41.8298	109.067	78.0731	34.0136	49.7428	98.8209	31.3002	86.2015	42.5778	77.9775	35.8617	43.4478	19.7836	51.0362	47.1809	7.46074	52.375	38.0255	53.9978	16.2336	77.4299	25.8327	16.8211	56.553
	4	32.7862	22.9009	12.4003	32.8495	33.7021	72.6056	10.7584	32.1748	88.4701	55.333	54.6543	21.184	39.3002	81.3848	63.0435	66.9954	90.4056	43.6491	71.4033	42.868	44.7048	81.9639	122.122	85.9775	41.7064	113.371	81.8975	33.6282	47.7258	104.339	33.8144	84.2048	55.197	84.2006	32.0856	43.7837	19.1396	57.5093	51.5154	9.175	57.7256	40.1617	55.0953	17.3795	77.7994	28.6031	20.1721	60.8798
	4.33333	31.7047	25.9179	13.8986	33.6437	34.4007	75.9596	12.3411	36.5009	88.395	35.7832	53.2229	14.3157	40.2251	84.356	65.5632	76.8294	93.6488	50.2967	77.2004	43.84	46.7749	78.9301	119.209	87.4727	42.7195	117.117	80.2328	39.3741	51.4115	109.642	33.3244	85.5387	61.8893	88.731	32.1668	40.9454	16.7845	56.1138	45.3383	6.87869	55.8158	41.9356	55.358	16.2786	75.81	28.632	20.0158	59.8378
	4.66667	32.5338	24.8025	12.4222	34.1045	35.366	76.9381	11.1211	36.6972	101.832	35.3543	52.3071	16.6098	41.0588	77.0322	58.6732	75.3767	94.1094	39.4687	78.0647	45.1978	48.7186	77.182	122.016	94.1163	44.9817	123.642	78.6093	36.628	50.7911	112.16	37.1824	94.3014	62.8105	93.2829	30.8888	40.9962	19.5862	55.9953	42.3956	6.74916	58.8723	44.4744	57.7714	19.3659	75.3969	30.2587	19.7091	61.0302
	5	32.0566	24.3784	12.0286	35.7249	36.1833	73.1107	11.9844	39.6219	113.377	37.392	54.2305	14.0999	47.5545	78.9867	62.5537	65.1069	89.7184	48.645	81.7066	49.2879	50.8766	79.9055	119.084	88.4145	43.1603	119.697	79.4407	41.6271	51.3886	122.154	38.4132	95.1813	66.5617	99.6558	34.1853	41.2512	19.7011	59.892	41.0981	7.47494	57.9708	52.9079	56.0072	19.8169	68.1907	29.2172	18.7648	62.4413
	5.33333	35.1708	25.1743	13.6952	35.3963	40.9709	81.653	12.7743	43.0199	110.042	27.6248	54.8089	14.7615	44.8441	73.7299	58.3248	68.8516	96.4422	50.9322	84.8793	54.1299	48.176	71.1746	122.796	87.9531	43.5693	117.097	84.3111	45.3312	54.7261	123.667	38.6272	96.7427	74.4954	100.764	33.5528	40.6121	16.5704	60.5816	37.3279	7.01866	59.8696	52.4836	61.6074	22.2116	73.3049	33.9546	23.9519	65.8785
	5.66667	33.3946	24.3815	21.5288	35.4066	41.0718	82.7578	11.567	43.853	112.749	21.5877	57.2087	17.9213	39.8033	73.8589	47.9703	70.8777	99.3531	46.7305	90.1871	58.7186	52.9153	78.779	124.321	91.6421	45.2818	116.931	87.3735	44.0681	54.8898	123.367	43.68	98.7558	75.1164	104.806	33.1837	39.5265	17.821	61.1752	37.2578	6.18698	56.2808	52.4695	61.4835	17.4328	71.7393	33.5394	24.165	65.6295
	6	35.0457	27.6167	22.4557	34.8976	44.16	78.4528	16.5526	47.1226	110.758	35.586	60.5209	22.1169	41.2333	73.7007	58.1271	76.5859	108.883	46.4571	90.0725	57.0966	50.8445	83.3509	136.494	95.046	46.3523	121.592	86.32	47.5181	58.5992	132.421	45.6252	97.2682	75.0747	101.572	32.2529	38.2545	16.7476	60.8149	31.6922	5.45373	60.3801	53.4191	66.7787	21.5269	75.1438	38.2104	23.3732	67.3147
	6.33333	39.5893	31.2737	22.1659	34.8916	42.5982	83.0461	13.8362	47.2508	118.952	49.1046	61.9928	22.0256	43.2128	74.1678	52.2624	77.3832	111.536	42.7894	85.967	55.6472	52.9963	74.9993	148.244	96.3243	46.0549	126.212	90.0369	46.5702	58.4721	133.638	45.061	99.4992	81.1785	103.356	31.4872	43.1711	20.368	65.7443	37.9259	9.04865	59.2902	56.0906	66.1584	23.5114	73.3103	35.4694	24.9748	68.0892
	6.66667	37.6934	33.3689	20.9299	33.6234	42.768	75.5643	16.2999	50.1513	125.197	69.7522	73.0513	28.5968	47.4432	76.0348	48.4095	75.6401	109.039	43.2431	92.484	52.6606	56.292	70.9394	141.944	93.7135	49.6982	120.325	87.124	52.881	60.2114	136.33	44.8703	100.796	82.2991	102.688	32.3931	40.8326	19.652	63.0718	36.6687	4.24123	60.047	59.2098	65.5244	26.8521	76.7192	32.497	25.8366	71.4107
	7	39.8357	34.0509	21.9542	36.1995	42.6404	83.4021	16.2644	52.4319	131.913	60.1795	71.4706	22.6263	41.9934	75.047	47.0859	71.3828	106.251	44.893	95.8957	56.5234	54.4223	77.2902	148.809	97.8288	49.5709	119.517	89.4958	54.6578	54.2838	142.759	46.9245	102.272	76.149	100.961	30.7013	45.7807	21.4197	64.776	40.4502	5.44807	61.4524	59.9853	68.9653	26.104	76.1803	34.9781	28.8046	63.5917
	7.33333	39.1219	35.174	24.5769	36.2836	43.4066	84.7313	16.1524	51.1968	126.79	43.7067	66.4008	18.3781	39.1201	73.4612	52.0423	75.2026	107.981	47.015	95.3543	54.5749	57.3136	68.9245	153.305	97.6256	52.6969	117.889	92.4117	54.3717	56.705	144.43	44.9085	103.508	80.1876	98.3691	27.8617	45.0272	18.3243	69.6575	38.749	5.04621	61.7971	57.8096	70.4889	24.594	77.4315	34.1533	30.1548	63.9888
	7.66667	44.2261	38.5665	29.6092	35.9763	46.3966	87.7238	14.595	53.4276	131.083	40.2605	73.7425	19.387	42.1526	75.2775	52.4556	87.1985	107.608	51.249	95.6181	58.6214	57.6177	69.9008	134.706	100.023	51.2267	120.104	98.1559	58.4842	63.2833	153.697	48.2721	101.988	77.7347	97.7658	29.5467	48.8926	23.4397	70.3108	45.233	6.81438	64.2256	62.2473	74.3761	26.9222	78.7833	36.1452	33.2317	71.6855
	8	40.761	39.4827	30.4897	41.0823	47.9753	91.5516	18.2775	58.369	121.011	50.8814	69.2207	24.8958	41.88	80.6031	50.3121	90.6334	109.71	47.1715	97.2183	61.1803	63.0782	73.6558	133.684	96.9348	50.4883	111.435	95.7817	59.493	61.3781	156.515	51.0144	101.389	80.0128	98.7053	30.3816	49.2978	22.4682	68.0182	46.3295	8.56614	67.5807	64.2864	75.3159	23.5902	80.6836	36.3097	36.6294	65.5495
	8.33333	47.4555	44.5049	29.3211	39.6224	46.612	92.8648	18.8403	58.3331	120.357	63.8278	69.5346	32.6077	42.5413	76.8462	50.9293	93.2674	112.737	54.504	96.6125	61.0997	60.3476	73.0078	150.6	99.9843	53.0985	116.11	96.6583	63.4049	64.4136	164.53	51.404	101.674	77.3977	101.392	30.3878	52.2208	20.556	66.4134	47.0707	9.67589	70.0859	65.0645	77.045	26.8195	77.3161	37.5658	34.5269	63.8182
	8.66667	45.0043	42.5162	26.327	43.6754	52.9619	95.5147	19.6196	59.3759	109.052	81.2951	75.3812	30.7007	47.8298	81.7478	48.6957	101.357	107.066	52.473	96.5538	60.4081	60.062	75.4115	151.642	93.682	50.5785	119.257	103.52	60.6512	62.5249	160.005	49.1098	103.978	85.6653	99.2408	28.2558	49.3323	21.6294	67.4768	45.1268	11.8593	71.4754	66.2001	77.35	25.2512	73.0293	37.816	32.1612	57.3886
	9	40.6838	42.5422	25.1918	43.0623	50.2086	104.462	17.4966	64.9669	121.109	89.9906	83.8401	25.3841	44.542	83.8995	49.4143	102.355	105.452	52.3261	99.7068	61.3765	63.4311	78.9752	139.81	96.4509	50.6988	114.167	102.474	63.2313	62.363	161.425	49.206	102.282	90.4413	98.2287	28.4429	48.5043	18.7044	66.7762	46.1152	9.42624	71.7017	64.8926	80.9535	28.6657	79.0069	43.295	43.5158	70.0177
	9.33333	45.2973	46.0232	26.9034	43.963	51.0889	104.522	20.5064	64.6709	106.66	92.7136	84.919	40.5961	46.817	80.458	50.3724	106.465	108.884	65.9829	100.317	62.8702	64.8033	72.2701	153.726	100.998	51.9013	125.697	108.276	64.1086	62.6968	160.729	52.4293	106.057	91.7925	97.8222	28.3411	46.7011	19.2058	72.1643	43.2035	14.2385	72.9871	64.1875	79.4572	27.0931	75.4689	43.5014	41.5768	73.5066
	9.66667	47.2991	46.3497	29.6347	41.5998	50.7946	99.4571	19.9694	64.5682	115.477	82.5327	81.1209	34.0312	47.1015	82.9099	47.3837	102.027	100.401	62.6922	93.6055	61.728	68.5384	75.2256	145.29	96.7869	52.1544	121.059	107.563	65.2437	67.0416	161.776	55.1021	104.847	91.6832	96.0365	31.6101	51.7867	22.2637	71.2143	48.858	14.99	75.3421	68.7738	80.0722	29.0295	74.5331	39.516	40.3057	66.9923
	10	47.6293	45.4783	28.7704	42.3406	49.8885	102.144	18.3511	67.1337	108.823	79.7733	85.8773	25.0632	51.0456	84.3025	50.1025	102.527	104.979	59.2276	89.1814	62.1522	68.1124	76.2159	145.133	101.191	55.1751	117.757	105.391	67.8257	66.0422	162.008	52.1556	108.398	90.2177	91.7188	31.6118	50.441	20.4389	68.6955	53.0754	13.6713	75.9988	67.645	83.9062	29.3173	75.0184	40.3512	46.6428	69.2364
	10.3333	48.1087	46.418	28.665	45.0505	52.4431	98.7186	19.5584	65.01	108.421	77.5973	84.0508	29.0318	54.9634	90.4971	48.1876	107.721	111.725	58.1659	87.6346	66.0324	70.9315	78.1159	151.218	99.2848	54.1418	121.523	103.641	66.7177	68.5733	164.043	54.3946	108.427	87.48	97.832	31.4196	47.1863	22.1487	66.731	56.6918	12.1566	75.6251	71.6323	83.8511	28.7574	70.0263	35.4581	45.3673	66.6378
	10.6667	48.4512	49.0686	27.5299	45.6409	50.942	96.1737	22.2675	66.4618	112.087	76.2819	77.584	28.5435	52.9498	83.9301	42.327	105.794	114.646	60.3537	95.3878	66.4122	69.9506	77.4982	143.029	100.859	54.2181	117.602	106.708	68.3377	68.9438	170.612	55.9692	109.798	87.4786	103.923	30.7227	51.2993	25.4006	66.1155	54.2959	13.7475	75.0988	70.2576	84.195	28.5261	74.2972	38.1691	43.1459	63.8674
	11	49.6435	49.8318	29.5218	48.6615	53.1445	103.64	22.806	68.8703	113.72	73.0897	82.4188	42.4689	57.0243	79.9319	43.3544	107.269	107.213	67.4156	91.322	70.649	72.4105	77.032	149.325	102.998	55.5718	117.467	110.393	67.873	71.6483	176.645	55.5114	108.369	84.8363	105.667	31.1856	55.9182	25.4952	66.2307	52.7586	15.837	79.9202	68.9188	86.6157	28.6865	74.2788	43.5833	49.2367	72.9385
	11.3333	47.7546	46.8936	29.1591	48.4551	54.4463	98.7386	25.95	66.1528	112.061	74.8688	75.6542	43.1366	56.5427	91.0372	47.4045	108.286	114.753	62.1362	96.3705	67.6751	74.736	71.7489	148.124	106.162	57.5422	118.894	112	73.9644	76.0652	172.138	54.9631	108.411	87.1095	104.58	29.1108	53.9927	24.2024	66.2802	50.4605	17.0809	80.6328	69.5721	87.3408	28.4868	75.7205	43.5497	50.9329	69.7139
	11.6667	50.3978	51.9191	30.453	48.8788	51.0906	91.709	25.0519	65.5673	105.465	74.8218	73.4778	42.0013	57.1313	88.6096	42.1838	109.51	104.739	54.0244	101.459	67.6124	73.3518	77.9006	132.977	101.926	55.3042	120.119	110.328	73.1552	76.2515	175.762	57.6014	111.498	89.3627	102.468	34.4892	53.6913	24.0983	64.8231	50.255	17.6462	80.9939	71.9185	88.5774	25.9356	72.3506	39.8026	48.2753	71.8423
	12	54.9155	50.7245	30.863	51.7837	51.7544	93.1855	26.2412	66.923	110.36	74.3367	77.84	48.0043	58.4627	79.127	43.2029	102.839	103.085	51.8557	100.409	68.1983	75.9448	75.1637	148.929	101.623	54.6569	116.416	113.34	68.0211	72.184	181.341	59.9548	112.515	96.8639	104.187	33.8903	52.691	22.6795	63.3946	52.516	18.4982	81.8835	71.8857	92.9025	24.0407	74.6218	42.0045	51.3498	80.9014
	12.3333	54.6217	49.4884	33.1056	51.4082	52.504	93.7127	25.9507	67.6997	109.607	66.9715	76.2276	48.637	67.0027	79.1061	54.5126	110.306	105.403	58.1001	97.5221	66.7744	78.5565	76.1492	143.454	99.4396	54.1901	120.942	112.865	67.9018	71.5621	186.025	60.6845	110.305	98.4545	104.643	31.3371	52.832	24.8564	66.7381	60.1352	19.0438	82.6306	74.1329	91.7444	25.0508	72.4631	43.8223	51.4249	70.8682
	12.6667	56.2277	49.3488	31.8196	52.4839	54.7413	93.4783	34.3308	70.8325	115.058	62.0305	82.7048	45.7814	67.4327	88.9618	51.0744	109.748	108.453	59.2239	99.3845	65.8018	79.833	77.5923	134.491	97.3294	52.8737	119.77	114.672	63.6256	68.4237	179.734	62.3061	118.807	100.542	98.2011	28.5475	55.8164	25.2368	66.6551	55.7196	22.1467	86.4876	72.6817	95.1226	28.2245	70.8344	48.3727	54.8611	75.462
	13	58.5827	49.8556	32.3492	51.8732	53.5435	89.9531	31.5301	69.6931	106.795	62.5949	76.4305	39.6721	67.0132	87.3587	47.3811	98.858	107.267	61.0002	101.287	65.264	81.904	71.7808	142.335	105.055	58.6375	118.841	109.737	69.2096	70.3561	188.407	64.2311	119.908	96.6218	103.084	28.3578	53.3019	24.875	66.3929	57.2818	19.2745	85.1544	71.8375	97.2221	24.2148	71.0166	45.8393	54.1	75.941
	13.3333	56.0089	52.3825	32.5152	49.9834	53.6216	91.8247	26.7479	66.8352	109.488	69.4898	85.565	31.4384	69.2928	83.2818	34.6421	95.4945	98.6753	71.4285	102.237	63.7724	82.9703	70.0634	129.195	99.8322	57.8533	124.166	111.555	66.7734	66.9996	177.93	63.8284	117.903	99.5359	102.963	31.3406	52.6497	24.7131	67.1153	57.5682	20.4627	85.8937	73.923	101.21	26.3159	70.5224	48.2825	56.0132	80.2676
	13.6667	56.5847	56.068	32.7863	52.4102	55.8425	98.2698	36.277	66.8875	108.128	73.2364	93.2165	39.6729	67.4724	87.2929	34.9245	97.0524	94.0739	48.1588	92.7259	63.2986	81.6046	67.1167	122.803	98.6469	58.0742	118.655	110.211	67.4073	68.0823	177.497	61.6988	117.938	93.4339	100.218	32.5065	52.0487	24.9678	62.9989	57.3974	18.0151	82.5714	74.4045	101.203	27.0972	70.3243	49.8037	55.0281	70.6084
	14	53.1091	52.6641	33.0357	51.7616	55.7744	99.6358	33.403	65.2538	99.0055	80.1164	90.928	43.4452	71.2558	99.7949	43.0461	100.767	104.537	46.1802	93.5698	66.8654	83.529	66.5079	136.456	100.725	59.8538	113.928	114.43	70.5585	70.6889	173.782	61.5227	115.99	89.9323	95.0993	33.6731	51.9639	23.5049	63.284	50.2431	17.428	85.2562	73.2964	104.012	27.008	70.0078	48.7449	59.2601	69.9493
	14.3333	55.0039	54.7078	31.8861	52.6346	59.0668	93.7792	35.544	69.6839	104.805	87.2245	92.1196	41.7332	73.6658	100.196	55.4452	95.8764	109.042	39.625	98.0897	64.2459	86.3671	69.7887	127.665	98.0195	56.4952	118.015	118.542	63.5483	71.611	182.307	61.6672	116.635	91.5871	100.439	33.6031	52.9804	27.0401	66.707	53.2623	16.2357	85.8755	76.5096	105.244	29.0845	69.8798	51.4609	62.1033	67.98
	14.6667	55.6951	54.4525	32.03	52.3044	55.3847	94.3136	35.9639	64.6678	102.314	76.5233	88.4934	39.3513	73.9086	88.276	60.7971	94.8947	104.35	53.0642	95.6	66.307	90.1774	69.4964	138.23	98.2986	61.0001	113.517	120.477	63.3148	69.7089	184.341	62.5004	116.005	87.9432	98.6671	34.2315	51.5003	30.6282	67.304	51.4109	17.2728	84.4247	76.2696	102.642	28.2389	69.6524	50.5313	59.9513	68.2526
	15	56.8699	53.2557	33.0646	53.4846	55.2297	92.3229	37.9184	66.2989	111.173	81.5416	87.8855	52.2723	81.0212	83.0624	58.0761	91.5112	104.137	46.0068	88.8883	64.2307	88.2206	62.0195	136.554	102.189	61.7683	112.428	122.274	59.5214	71.6738	180.667	59.3191	114.68	95.0011	101.468	31.9649	53.9418	28.0757	68.578	50.878	16.793	83.6048	76.7879	100.666	27.996	69.8305	50.0515	61.2903	71.9816
	15.3333	59.4225	51.5374	34.5462	56.2506	54.3898	95.254	40.8691	68.2664	109.922	83.2473	95.3736	55.0036	85.6313	82.8173	63.162	92.3881	103.206	54.9913	89.9442	67.3456	90.9309	59.5678	136.695	103.769	60.7713	115.668	125.387	60.017	72.2586	185.874	63.5551	114.683	96.1402	100.105	33.2802	55.2721	29.0504	76.5563	55.4549	18.4493	84.5402	76.4055	106.649	29.7578	71.9038	50.6726	62.7992	76.499
	15.6667	59.441	53.9904	34.9977	56.4222	56.3076	87.7238	40.0054	66.0532	116.498	86.6406	90.0989	46.5163	78.3984	95.4505	62.1908	99.1292	107.837	41.4661	97.8512	68.3491	89.152	65.3163	144.978	105.132	62.799	110.124	118.587	59.8693	70.6991	190.01	67.5474	110.967	94.0089	97.2893	33.605	54.018	30.2901	74.0773	58.418	19.7882	79.8152	76.1249	106.373	31.1354	74.5335	51.7335	65.4906	69.8226
	16	58.2244	56.657	35.9187	53.1263	55.4109	90.9219	45.3121	67.304	120.484	83.5727	83.7252	47.7946	68.1453	106.782	57.8255	98.8051	101.137	66.5006	102.033	69.7806	92.0046	60.1902	158.317	102.437	61.62	116.768	123.464	58.2793	71.1424	187.984	68.5678	114.258	97.8235	102.434	35.7637	53.9281	29.3868	76.7407	58.1446	20.3518	81.9566	76.2074	109.694	31.7688	77.4752	54.0056	66.8737	70.3468
	16.3333	54.4412	58.8489	35.7796	51.8455	51.8988	92.2647	46.6206	68.7688	125.888	77.5131	73.3954	46.4975	54.3463	111.135	52.2405	90.8919	104.976	60.6275	99.5765	67.4697	96.1526	58.6704	156.907	107.751	62.8507	117.967	122.118	52.9292	68.2134	191.844	67.2403	113.504	98.3216	106.025	35.1266	52.8163	31.8755	74.4237	57.4138	22.9078	81.3297	78.1603	107.285	30.0281	73.0821	52.3281	68.8199	65.516
	16.6667	53.2836	56.274	31.7816	55.9441	54.055	99.5283	48.4681	69.5102	130.402	86.1149	81.5216	50.395	69.6924	112.842	39.5727	90.3299	107.054	56.814	99.2746	70.7541	98.1332	57.0967	167.768	102.983	63.2398	122.162	119.756	52.6829	67.7342	194.029	64.2101	114.623	97.8995	101.5	35.2742	51.2879	28.2627	71.5463	59.8877	21.6747	85.5285	76.5267	106.657	31.3551	71.9443	53.4713	68.8789	67.5221
	17	58.4043	56.5414	31.9348	54.6621	54.3521	93.7494	46.5752	70.4776	127.763	84.8328	96.4551	55.0002	88.6962	110.363	36.0534	97.8084	110.334	46.4124	105.627	71.6368	103.109	62.4796	169.476	102.712	64.0522	121.797	116.035	51.3221	65.075	200.445	68.716	115.246	95.6685	101.305	32.6299	50.7002	29.1034	70.5524	49.4884	21.0526	87.1325	76.2423	105.54	31.7326	73.2314	53.2612	69.5808	69.1714
	17.3333	56.6306	56.0061	32.2515	57.5694	52.7856	95.5709	47.0044	66.6947	119.676	73.6644	110.441	50.8694	79.6013	109.503	40.4677	91.658	107.024	46.8505	106.094	70.7991	101.552	63.0803	163.423	104.953	66.8721	122.895	119.261	56.1489	67.6289	200.184	70.4149	117.885	91.9047	100.351	34.1335	54.6262	31.6067	73.5147	57.5089	19.9952	86.4035	76.8626	103.324	28.8276	68.3164	52.0688	69.4637	66.794
	17.6667	53.854	55.8668	30.906	54.0822	53.5326	88.1633	48.7375	70.2102	128.889	65.2151	107.901	53.205	66.1331	96.6666	50.0672	83.9348	101.409	40.4829	105.837	71.1588	99.2724	56.9117	162.926	103.866	65.3966	120.804	118.937	58.5079	68.0091	198.966	69.5767	117.573	90.6941	97.53	38.2221	55.249	34.3059	75.1045	61.1416	20.6591	86.0915	77.4784	103.783	28.0934	69.9087	54.8667	70.2151	67.3856
	18	53.5729	56.0368	28.3423	53.4168	54.4879	90.784	54.5135	69.9901	124.257	68.6371	117.837	46.9214	80.8706	85.8278	62.6487	70.0153	100.591	46.567	101.291	72.9354	99.7876	58.0893	165.876	105.164	66.2128	123.071	123.509	58.7111	66.9902	202.618	71.1262	118.299	90.801	99.8898	36.0426	53.8969	36.3496	73.2424	58.0516	20.958	81.5264	78.1293	104.243	29.1335	74.1021	55.9061	73.0305	70.6308
	18.3333	54.8251	57.8925	31.2398	55.1395	55.9642	89.7687	54.7785	73.075	113.658	69.2656	119.689	46.7986	79.021	79.1982	51.0363	76.5771	97.6797	58.2345	95.9072	74.7937	100.414	57.1286	168.359	100.894	66.9325	115.647	120.305	61.8889	68.3032	200.09	69.839	119.363	89.7504	100.406	38.1082	52.5934	33.3416	71.7273	52.6588	17.8586	75.4112	81.9964	102.635	28.6115	71.5561	53.7159	71.4462	68.2512
	18.6667	56.2611	57.6829	32.7363	54.5883	57.0173	89.2378	51.9923	69.4785	108.794	65.4943	115.497	46.3699	84.5187	78.2578	55.2405	84.3008	98.4691	46.212	100.91	75.8427	101.503	53.0131	169.577	103.28	67.8239	107.199	121.518	61.3894	68.9175	205.025	71.3736	118.369	88.4655	97.163	33.5992	51.3751	34.0706	75.9919	50.366	18.8462	74.8444	82.5831	103.638	31.8681	72.8656	54.668	75.2655	78.3884
	19	52.9139	57.1498	31.2995	55.3327	56.0614	84.1171	51.282	70.2939	105.347	45.0918	100.822	46.227	80.3603	80.54	60.1318	103.517	103.891	53.1201	96.5841	74.6826	104.444	49.5985	172.32	104.188	67.9611	105.684	127.009	65.0639	65.3165	205.601	66.6024	114.42	82.4952	98.8417	35.5853	52.7656	37.7593	73.4278	57.362	21.9255	75.1625	81.8413	102.57	30.9412	74.8607	55.4004	75.7185	73.7523
	19.3333	52.9053	56.9024	32.8675	56.3108	57.0756	88.1813	54.7282	70.8711	98.1827	57.5927	91.4266	49.9576	78.0829	88.6318	50.5974	96.0694	101.466	50.8333	88.8689	75.0358	109.476	45.5667	175.948	103.714	66.5933	105.082	125.613	63.2142	62.1483	203.048	65.1784	115.518	83.5297	99.0406	37.6844	53.8747	38.6615	71.9833	54.7408	21.6895	77.6293	81.9465	102.683	30.5041	74.6345	54.7485	71.7359	70.3799
	19.6667	53.1751	58.8416	40.08	59.0789	54.8796	92.7755	56.1295	68.3169	96.0561	65.5502	96.2286	59.9235	75.6852	89.2815	53.9197	105.162	106.891	52.6751	95.1989	70.3208	106.152	57.0526	181.879	109.358	69.455	106.019	118.854	64.2324	59.9416	207.864	71.0447	117.434	85.3543	97.1495	38.4221	54.801	37.6593	73.8142	53.5681	20.5561	78.3814	81.2264	104.721	33.1714	76.8432	55.9295	72.0727	74.3288
	20	51.1665	55.6342	40.5969	60.2331	57.3196	89.6659	53.9579	70.9483	94.3819	72.9357	73.1729	60.3175	77.3799	91.158	47.2403	94.4194	104.097	59.7267	91.7312	71.706	108.312	61.9515	183.614	112.18	68.357	101.401	122.312	62.7578	63.1258	200.549	71.9929	116.958	87.4058	98.6927	35.0288	51.5754	34.5878	71.5666	53.0602	22.7392	79.0842	81.6346	103.957	31.4736	77.6755	56.1264	73.6266	70.1562
	20.3333	54.1511	53.5255	36.3195	59.004	45.7836	81.148	67.1855	61.7715	64.0837	90.5528	88.012	75.0223	71.5021	81.7758	37.9727	76.8774	94.6245	52.1018	101.336	63.863	96.6247	53.3917	176.937	108.031	63.7391	99.2445	100.869	58.2651	57.7363	181.307	58.7824	112.376	79.3798	84.8149	35.0895	48.3211	31.1246	67.8663	44.3171	20.1241	69.1429	77.8599	99.3857	29.2543	67.7668	54.7437	67.5866	63.5483
	20.6667	50.2708	55.5882	37.5641	57.2215	41.4571	82.4041	62.2774	58.2925	58.9376	66.4759	91.9934	51.8959	71.4551	80.1075	35.4672	55.3677	91.0458	64.2933	98.7759	61.5511	89.0843	63.4699	168.143	107.133	62.7023	98.0621	100.77	55.812	55.01	175.072	60.0733	108.665	77.4407	79.3006	34.5672	46.3141	29.4737	66.1745	37.3903	17.3496	66.0041	76.8355	98.8394	27.1809	66.8136	52.51	67.7201	65.5911
	21	47.9855	55.9171	38.7982	53.295	38.8753	81.6776	61.4831	56.316	67.8962	66.5972	89.5563	45.8411	71.9864	74.0026	34.2962	45.8253	86.2823	51.5507	103.913	58.3086	90.6211	62.9705	168.03	102.033	60.6967	94.3271	93.6503	56.6374	51.3449	166.702	55.8701	105.785	70.6534	74.9773	38.8856	44.2743	29.278	65.7273	36.9115	16.4419	63.0852	74.9036	96.8709	31.0551	64.5264	51.7501	65.7249	65.6638
	21.3333	46.895	52.3351	33.4044	51.1517	36.1168	80.7366	62.0541	54.1455	56.328	66.7239	75.4623	44.1336	65.7876	70.4838	33.5652	57.3717	76.1854	57.5558	98.833	57.8439	85.8037	61.9405	158.06	97.11	56.9225	92.7941	94.6555	44.1382	47.0004	155.033	49.3263	104.191	69.1404	70.1366	34.165	43.3289	28.6835	66.4437	38.516	14.9276	57.0895	68.9444	94.6801	27.9891	65.3948	46.663	62.5049	62.999
	21.6667	40.4933	50.7841	29.3535	46.106	35.1556	81.3196	59.575	48.5166	59.6133	58.4551	68.8437	44.3771	61.5269	66.2118	34.624	58.6342	71.675	47.7191	96.4389	53.2065	80.1482	66.1803	144.94	90.2116	52.6073	92.5804	86.1195	43.5196	41.6753	148.47	51.7881	99.7563	65.1788	66.5956	36.8096	44.6805	30.0059	66.5952	40.8478	15.7549	55.7307	67.7292	91.8609	29.4462	61.1449	44.9927	58.6754	62.894
	22	41.8715	48.2945	32.1774	46.3888	35.8653	81.289	58.9576	48.4338	51.7018	66.3702	80.2059	47.6652	59.222	65.1522	26.6698	61.274	66.3044	45.3023	101.621	51.0725	77.6805	61.8072	137.646	81.7513	50.3488	83.9227	81.9551	39.2744	41.8812	137.973	45.7616	97.5099	67.9321	68.6302	36.2127	41.993	25.8514	67.277	41.5615	11.8534	52.6061	62.5507	90.4074	29.0859	59.1645	42.8535	58.2257	63.6751
	22.3333	35.7349	46.8178	28.4992	44.6551	31.9431	68.4588	61.2272	46.168	51.0402	58.3385	77.9185	47.1201	53.763	60.1365	23.3382	52.0234	55.4787	53.8586	98.5282	47.3518	75.756	64.8171	124.605	74.3498	48.1522	82.0178	74.8641	38.4263	39.2289	137.375	45.3911	91.852	62.6098	66.9638	30.6427	41.1309	24.3201	66.2446	37.4989	12.7082	48.6115	63.9665	87.0662	30.9402	56.6984	42.399	55.4826	59.4192
	22.6667	34.7378	47.2515	28.7465	44.6058	28.654	68.2774	58.3241	44.4835	40.0196	57.6577	82.8841	47.2918	52.1046	60.6954	23.0833	45.5745	59.0885	49.2081	91.9997	45.1279	71.062	63.0363	124.334	71.452	49.0188	74.3267	73.3903	41.0587	36.6625	126.754	41.4981	91.068	61.9902	61.3164	35.339	43	22.8557	67.6158	35.559	13.7797	45.6613	60.612	82.0506	30.1584	52.8491	40.7052	53.6308	60.4616
	23	32.8181	44.698	24.8407	43.7207	28.7346	73.142	57.4745	41.4304	51.529	48.936	76.7483	43.3472	48.6222	58.9057	25.2692	45.2316	55.4232	51.9007	85.4417	46.5851	67.4047	58.5137	110.918	71.0897	44.4749	84.1178	68.4768	39.1199	33.6864	118.916	39.6419	88.9458	60.6453	63.9436	35.8589	44.2976	21.3835	65.2011	34.2393	14.1045	43.3811	62.1902	82.0854	31.1469	50.8238	36.589	52.8447	56.5485
	23.3333	30.1986	37.1327	22.9236	42.6603	27.7335	75.2417	56.3592	39.8334	42.694	49.506	83.4207	44.2306	51.5338	52.8295	16.5952	37.447	48.5884	49.2779	80.7124	46.6825	62.8911	60.3117	105.907	67.8691	45.2978	80.7239	63.5899	32.0067	33.3927	112.408	35.5786	85.3681	55.1155	63.2913	34.8732	43.8101	18.7323	62.9142	40.0798	13.1381	39.3458	60.0692	82.3199	29.3946	49.0054	37.5489	51.0252	53.1989
	23.6667	28.9975	40.4421	13.5619	42.566	24.4597	77.9111	51.6413	33.1288	30.1923	43.871	80.7598	41.0846	48.5566	47.3083	17.3653	35.74	44.8945	37.4894	79.8985	41.7887	61.154	58.58	99.7919	64.225	44.6475	80.1104	61.7609	29.5345	28.8323	106.541	32.1947	82.4381	55.7054	58.7812	35.5802	43.1289	16.58	61.8645	44.7741	14.8442	37.0755	57.5202	78.4033	27.736	47.0683	33.4353	47.3881	55.6012
	24	33.9593	36.943	19.4702	39.5446	20.9824	71.3795	51.4695	32.2724	26.0676	41.5775	72.4777	36.3274	40.7025	47.9449	11.852	45.1442	47.8813	28.1676	74.6752	34.7888	55.7986	56.3463	92.9849	59.7442	40.7576	76.1791	55.2927	27.5805	28.8788	95.2189	31.5818	79.0396	50.8613	58.9828	32.3102	41.5721	17.2367	61.1909	45.6204	11.9713	37.4073	58.0966	75.9182	30.0537	45.9721	34.6598	46.3685	52.6922
	24.3333	37.062	36.4168	25.007	35.9285	16.9038	68.9823	54.8976	30.1828	22.1616	39.5417	73.4046	39.0382	46.0342	44.4435	10.8883	42.1826	47.245	37.2742	74.5746	34.0915	53.0898	56.355	83.5011	56.2026	38.1981	69.4053	55.1777	26.7659	28.0182	91.836	27.9368	77.0099	47.9054	57.055	32.6623	39.9421	17.5951	60.4681	45.4216	10.5993	34.2378	55.7049	74.7042	29.0597	45.6923	32.5807	45.6602	52.3627
	24.6667	34.728	33.9109	25.4999	38.0523	17.4697	69.4033	48.458	26.4298	16.2589	35.6197	71.8161	35.9853	45.2127	44.9469	12.123	45.8287	47.3303	40.0369	66.5261	30.8881	52.697	60.0029	77.6915	55.0614	36.5747	68.8448	52.7483	26.4772	24.4721	89.0866	24.0188	71.5232	47.2264	52.4388	33.0454	41.7275	16.5879	62.0864	41.9791	9.52015	33.6687	52.8873	71.9141	27.6477	43.1461	28.7415	43.4406	53.6359
	25	28.3767	30.9049	18.2256	34.6064	14.8166	63.0242	49.8458	25.9479	21.2791	36.8893	70.4554	32.2872	41.9563	43.8807	12.6901	38.9897	43.3949	55.3806	65.3312	29.9042	47.8484	56.3576	71.235	50.8308	36.2419	67.6869	56.7576	27.3086	28.344	87.2685	27.7543	71.0673	49.0894	52.2568	28.7724	39.9317	15.8069	56.3305	39.8274	9.18896	29.7101	51.0279	69.1015	25.0559	43.9151	26.6698	40.0782	47.4529
	25.3333	32.3004	28.8394	17.7685	32.7145	11.3142	55.4318	46.3273	24.5432	27.0941	31.7157	69.5342	31.6265	39.999	43.8801	12.246	45.7603	43.6136	41.8127	67.9663	29.551	46.2273	51.9563	67.537	46.5629	32.9148	67.5523	54.0829	26.1569	24.1652	79.1327	25.6784	66.5956	46.1595	46.5248	29.8867	37.4076	12.6559	51.2148	36.0096	7.39889	27.7438	49.7119	64.8635	22.3743	42.6584	25.4322	37.9193	49.0262
	25.6667	27.7013	31.0757	11.7626	33.1167	13.5842	58.97	43.9072	22.2928	15.6938	34.2341	62.0308	26.6063	40.4622	42.4974	14.2966	40.8531	33.4246	35.0577	57.3651	26.2583	45.5316	55.1358	63.5712	49.2466	35.0287	65.8491	49.487	25.8609	25.1066	76.8921	25.5271	65.6704	41.9917	42.9441	27.7142	38.0734	12.0051	55.5604	40.354	6.85544	26.8691	49.4516	61.4839	21.6904	42.6198	24.8434	37.1768	50.0911
	26	31.3461	27.4574	16.8309	30.7293	10.0686	57.328	42.1806	22.2143	22.0276	34.0418	61.6837	23.301	42.0199	39.1985	7.80666	35.1011	32.9424	39.6908	66.5115	28.0937	41.879	55.5817	62.5582	49.4553	34.7985	57.2309	50.307	21.6337	23.4651	74.3108	20.0363	62.4479	42.4964	40.1544	25.4098	35.9366	9.73864	50.6229	34.667	8.16387	21.5183	46.2255	59.4374	19.8345	40.9527	22.1125	35.2844	43.9672
	26.3333	34.154	24.3559	20.2619	29.8343	7.38562	54.0159	41.3385	19.8719	16.5045	30.0988	60.9212	26.4113	41.9915	37.6144	11.6732	39.358	32.5985	43.3066	62.932	27.4638	40.0469	46.3966	53.9743	47.06	32.8526	58.0482	53.0386	19.2885	20.0287	69.7768	19.5997	59.4305	46.006	42.0837	24.4242	33.9732	10.4904	48.7602	33.3355	5.4958	18.2273	47.3125	56.0864	19.7497	41.3151	22.4028	35.8643	42.0446
	26.6667	32.1698	25.9971	16.5805	28.4984	6.88578	51.9703	39.8277	18.6266	16.8168	27.7225	58.3295	25.5182	38.889	36.8966	11.3051	33.5097	23.8661	32.5073	65.3014	28.1041	36.7735	48.4014	55.9967	45.5197	32.7162	60.4404	47.5135	19.0589	21.8607	64.3279	16.3018	57.6765	42.4544	42.5507	21.3614	32.8837	10.4431	45.2411	30.7837	4.19303	20.1975	48.2128	51.5689	19.0302	38.1435	20.1124	31.8156	37.9588
	27	34.3405	22.2462	19.2109	29.499	6.23515	44.9869	33.4337	17.6023	12.009	22.1992	52.0926	25.5964	39.4794	38.9199	7.46966	35.1907	22.878	43.5708	61.1679	26.7201	36.6755	50.6228	49.3163	45.214	29.6207	58.1999	43.8526	16.5484	22.5072	62.2798	15.7286	54.0417	39.2463	34.3492	20.296	32.2306	7.50782	45.4789	26.8831	3.79254	17.8826	47.1575	51.0353	20.3403	40.5551	19.8897	31.6469	42.7848
	27.3333	30.7797	20.8281	14.7008	26.9941	5.11988	46.6336	28.5472	19.2563	11.6817	23.2607	54.8866	22.0282	38.2336	35.7114	10.6863	38.3154	34.2982	39.411	57.6992	23.9394	36.7359	45.725	43.7788	40.9085	26.7512	50.3152	44.5377	16.9732	20.6783	62.833	14.2779	53.7886	37.944	35.4273	21.4444	31.1656	10.2174	45.2526	28.3275	5.08143	17.4958	43.7889	49.7709	16.6761	37.3738	17.7879	30.4635	33.4934
	27.6667	31.6672	19.3813	14.3756	27.4533	4.30574	42.7447	27.787	17.6311	1.68937	19.6832	47.6777	21.8073	34.1873	35.3062	8.6696	32.6554	29.5004	33.7019	57.1556	22.2431	33.5472	47.086	38.4038	41.1287	27.964	54.4081	47.4072	13.9236	19.3586	64.9411	14.8352	50.593	34.1655	29.3728	20.6371	29.3699	5.51563	41.3151	27.3037	4.52321	15.8866	43.5033	51.047	16.8923	36.7226	17.2015	29.9877	34.1937
	28	28.8056	19.5048	9.73722	26.6679	4.48704	42.0063	26.3089	16.7647	5.98993	23.3395	46.4049	21.5544	30.3378	34.9415	10.867	33.8247	29.8341	26.7614	51.3433	18.5633	33.3129	49.137	36.8189	40.4307	26.8395	49.1256	54.5405	14.583	18.8253	57.4567	12.8674	48.7612	38.2957	35.0674	20.5504	27.8664	6.63403	44.4392	25.6234	5.16433	14.4233	41.8967	49.5759	18.4018	37.2751	16.0528	29.1659	35.1664
	28.3333	26.2564	17.0409	12.2805	25.9524	1.38303	40.206	21.0313	10.8975	4.28115	15.1656	45.2709	21.6266	27.358	32.8221	12.7931	33.5768	34.4019	40.6478	48.3679	18.0174	30.3523	44.6317	37.626	40.9963	27.5858	47.8115	52.0837	12.9448	17.8568	58.9798	12.7943	46.3782	37.0592	27.6563	22.8334	29.9862	6.43357	41.0021	27.1366	5.89597	14.0069	42.1997	49.5064	18.8565	36.6442	14.8534	26.2767	32.5709
	28.6667	23.5551	13.0386	13.0278	24.9747	-0.598876	32.685	26.9478	16.0136	4.82531	12.137	48.8209	24.0575	26.0964	33.7712	10.8655	31.5634	33.1096	20.5607	46.3446	19.9916	28.9239	38.2269	36.1778	38.9595	26.7825	44.5299	49.3301	12.3672	16.8357	56.6416	13.0385	43.7205	32.468	24.6063	19.2307	27.208	10.1748	40.9502	33.1062	6.31958	11.1127	44.584	46.6147	19.3129	33.7384	13.3886	27.7173	26.8179
	29	23.7907	13.6093	9.49658	26.37	1.96869	33.7541	20.7278	11.1503	2.98817	9.08615	45.8569	22.4631	23.8618	29.3928	10.0693	31.0594	22.8239	22.4143	46.1039	18.2528	27.4364	37.2712	33.6791	38.7477	27.3585	40.4485	45.2386	11.6836	14.7186	56.6456	10.908	39.7527	31.4513	24.4591	20.4227	25.93	7.98115	40.3634	27.0087	6.84852	6.20177	43.1674	44.1676	18.8782	34.0491	12.6852	27.2812	26.4624
	29.3333	23.0951	12.5197	7.70004	26.1722	-0.406023	30.7457	20.4446	9.37016	2.3928	11.5171	41.9714	20.8408	20.6005	29.4689	8.3258	26.7635	27.4282	25.3847	44.3646	16.7586	28.197	28.1475	30.837	40.8235	27.6339	45.0553	41.5662	8.14215	16.2909	50.6369	10.1361	40.2341	30.022	20.9726	19.9108	26.0433	5.90585	42.085	30.8742	3.20729	6.09884	44.5101	41.8748	18.8944	31.6688	12.712	24.7552	23.6407
	29.6667	21.5848	12.4993	9.31247	24.5208	-1.47374	28.4632	20.018	8.65134	0.149289	10.6129	45.4243	22.1055	17.7483	28.5436	7.45443	35.2835	28.3027	30.9867	36.9928	18.688	26.1915	32.117	31.7564	38.457	27.3029	35.7421	40.0107	9.11079	18.187	54.1793	9.81015	35.7066	26.4224	23.7519	19.0432	25.5635	8.87107	40.4006	23.8148	3.23861	5.34305	44.0376	40.7876	21.1552	31.1673	12.0678	24.3958	24.8603
	30	21.691	13.5928	10.5855	25.1675	-0.462073	30.8514	19.2431	7.94818	1.29955	13.2778	45.8147	17.8269	16.6524	31.3381	15.8144	30.4827	22.7129	26.4348	45.7568	19.7692	25.9733	27.0022	25.8088	38.6264	24.4821	35.3172	37.5934	7.8976	17.0733	48.016	9.06603	35.934	22.4582	19.0406	16.7497	23.0976	3.7019	38.0926	13.3558	4.17743	4.44677	41.5756	41.6824	20.2027	32.2445	10.9217	24.0418	22.255
	30.3333	20.7436	10.0326	12.2566	26.1018	-2.58068	28.291	17.8691	9.84289	-3.32357	7.17463	36.4862	14.9763	12.928	27.9763	11.3744	30.1527	18.9578	15.4571	41.8176	18.8374	25.3098	30.532	24.9258	35.9638	26.1682	35.7968	35.5124	4.89842	15.2716	48.2669	8.01558	38.0344	24.1	20.7731	18.1509	23.281	3.86407	34.5301	18.7982	3.59947	5.28125	41.2738	38.1021	18.8481	29.5486	8.02821	23.2784	21.4594
	30.6667	18.5045	12.224	9.77304	25.5234	-3.14483	22.9878	21.5357	12.6074	9.60917	10.5833	39.6679	17.8752	16.3169	27.5215	8.53662	19.725	14.7105	25.3373	37.1217	18.2438	22.4235	28.8627	24.3353	38.1654	26.1639	32.1999	32.8665	6.20779	15.1353	52.0372	8.65881	37.0304	28.0705	22.0567	20.073	22.9888	-1.72171	32.1674	16.9786	4.459	2.24794	41.7661	36.6277	17.8136	29.222	10.1285	22.112	22.1949
	31	17.9141	10.5286	13.2574	26.0262	-5.08351	22.2157	19.3164	11.5913	-2.94468	14.4784	39.2672	17.7889	12.1313	30.4406	8.06272	29.0242	18.6731	17.0565	34.9173	17.2744	22.8861	30.5062	28.5229	37.173	25.2345	28.1771	36.1466	7.2506	15.7854	50.468	6.7433	34.7038	22.9432	22.8439	20.6661	22.6947	1.24032	31.8214	14.0061	5.45041	2.62634	39.4272	37.6122	17.358	31.4966	9.01793	22.3995	25.6544
	31.3333	20.9196	13.0683	9.71721	24.7683	-5.95777	21.682	18.8298	8.45304	-3.69446	10.5043	34.3514	14.3133	8.01968	27.3283	5.11508	23.2801	24.5141	10.5182	34.1086	15.3565	20.9811	27.0947	25.0186	35.5765	25.2774	27.5034	34.8792	6.83725	14.7689	52.1505	8.63515	31.2856	19.8455	19.9783	18.6267	20.549	2.81791	32.1919	14.9829	3.53778	1.53356	38.643	34.5056	18.1232	29.7409	8.08729	22.6153	26.7566
	31.6667	18.0655	8.2943	6.46848	24.7779	-6.01926	17.6344	17.9597	8.84586	-8.52287	11.1574	42.0131	12.3062	8.44428	26.2851	8.25058	20.1881	23.5612	7.67477	28.7408	13.6218	17.7161	28.2291	24.0717	40.4825	24.805	28.3548	35.9444	5.14759	12.147	54.1687	7.57781	30.0078	18.7133	20.6993	16.5813	20.7133	1.86726	30.8965	12.5266	3.64668	2.80632	37.2691	34.6121	18.284	26.0259	8.30915	23.2919	26.3375
	32	17.4523	10.0994	9.77235	23.3191	-4.856	18.1276	19.6318	6.12242	-1.55775	12.1152	36.0102	14.3538	13.044	26.3659	4.21106	19.0962	25.9854	14.2202	30.2002	13.8152	19.0009	25.0389	16.1958	35.8477	24.0235	24.8585	33.4397	3.92712	13.8627	50.8908	4.26827	28.8388	16.2318	18.0931	14.8501	18.2161	-0.377021	27.8056	9.78185	3.22839	2.08976	39.8706	32.742	19.2355	27.8852	8.21128	22.7366	24.635
	32.3333	21.3776	9.89391	12.3022	20.8235	-4.78056	12.9158	19.4525	8.24178	-6.69425	12.0568	36.1211	13.2878	12.5128	26.6422	3.0942	23.5819	23.0045	16.2806	33.0919	15.9588	21.6618	27.9519	15.8215	33.9151	24.4152	21.49	32.0255	3.28731	9.3161	48.6425	6.65141	26.7641	14.513	16.0566	18.5529	20.501	1.55203	29.9685	10.0333	3.9835	2.94289	37.228	34.7908	18.5959	28.4225	6.37412	21.188	20.0122
	32.6667	20.2545	7.07381	8.37466	21.6399	-8.22344	15.263	15.396	3.14789	-3.23315	9.95872	39.8076	13.7422	12.9116	24.5325	5.29165	15.6552	20.6421	19.0905	30.2842	15.3007	20.1403	30.6469	16.118	28.969	21.6851	26.2211	30.4582	2.14793	11.8141	51.4684	7.22418	25.0501	11.4969	14.9668	16.1415	19.4965	1.99537	23.0883	14.4227	3.47656	1.35723	38.4018	31.8475	17.656	27.0678	6.29174	19.9045	18.7737
	33	15.1152	7.23883	4.41919	21.3399	-7.55842	12.7409	14.059	1.15788	-7.1381	15.0902	45.4155	12.3937	14.6172	24.8776	3.96225	14.0213	11.223	25.9081	27.7337	15.3758	20.8921	27.2251	10.9061	31.2034	23.574	20.1243	32.1349	2.72268	11.1097	49.9423	7.60047	25.1152	14.01	14.3468	16.8071	20.3465	0.808079	23.9199	11.7787	3.70977	4.45022	38.9918	31.7617	17.1744	27.0761	4.87129	17.615	21.899
	33.3333	13.8726	2.13963	4.90537	23.921	-9.2146	12.5129	19.011	4.33849	-6.44248	13.6345	44.4847	13.3183	11.4517	28.2576	6.25656	11.4364	21.3236	2.46786	20.2359	14.1969	20.6355	21.1316	15.5696	28.928	23.2158	22.9982	27.6425	3.68982	12.1279	47.833	6.49251	26.8822	16.1689	14.543	18.862	18.6943	0.743901	25.4638	18.2962	4.79089	5.64456	36.8568	30.0275	13.7568	26.3813	5.02135	15.832	21.5389
	33.6667	18.2034	-0.0964025	8.44135	22.459	-7.23965	11.2085	16.5888	0.204932	-11.4057	18.2122	43.5358	12.1234	13.9143	27.1001	6.32327	8.69736	20.0329	8.69899	22.8412	14.1191	18.4711	18.7908	14.5301	27.7242	21.6943	19.3986	28.7008	-0.400531	10.8927	46.0893	5.6637	22.4233	13.4873	14.3946	15.0151	15.2445	2.47754	24.4213	15.9721	3.47971	3.10126	38.1557	30.1894	16.0053	26.0332	5.84805	14.6585	19.7818
	34	14.4911	3.24524	1.7868	23.9282	-10.8781	11.8014	21.8804	1.83978	-6.89312	18.5257	37.7106	11.4825	13.9223	26.4353	5.74057	15.098	22.9987	9.60823	17.8043	13.3567	16.9344	22.3246	6.50381	30.2987	23.1444	20.385	27.9429	1.03275	13.892	47.6043	2.7358	23.8456	13.4686	15.1201	20.4008	17.4034	4.58769	25.0602	17.1814	3.04616	3.2281	37.7386	29.5683	15.7727	25.7053	5.50342	14.6405	21.8605
	34.3333	13.3881	3.53251	2.70439	23.4147	-8.04145	11.8461	18.2408	1.39959	-12.6101	21.6038	44.4478	10.0046	15.501	22.0396	1.57878	8.54921	13.565	0.194459	22.8032	13.4259	14.2568	24.8516	12.9794	32.4346	21.6738	16.3316	30.1381	1.61293	11.5177	49.0366	5.50745	23.9271	13.6743	12.8172	18.0516	16.9431	3.54795	22.5819	18.7883	3.42631	2.05016	38.9457	27.2439	15.1608	26.3619	4.63881	13.2305	19.4693
	34.6667	10.2259	5.26377	-1.86226	24.6793	-9.3358	10.9041	18.7839	3.10311	-9.67548	15.4884	34.2413	9.34039	13.7817	22.47	1.00695	12.2537	13.111	-0.142682	28.0314	12.3306	15.0224	17.1158	14.7896	35.6304	23.3411	18.2059	31.3502	-0.792455	10.9983	45.5568	4.8583	23.5978	13.1416	12.0391	15.5621	14.1969	0.188811	20.5701	16.8309	2.05685	1.73482	37.1868	26.0866	14.3465	24.8832	3.86898	11.9633	22.7784
	35	13.4122	3.96268	3.20821	21.1352	-8.98868	4.6585	17.0174	2.90118	-9.68386	18.6654	38.2806	11.7486	12.5296	20.9169	0.0230689	8.18876	12.7655	19.9643	29.096	12.2441	14.7895	15.556	13.9248	32.9111	22.9366	17.0308	28.2681	1.48721	11.1028	40.8793	3.64459	23.0464	11.9169	11.2499	16.7199	16.5375	2.66924	19.0677	17.1942	4.0501	0.0164284	38.4556	26.1535	13.798	25.3878	4.55024	13.6378	22.3753
	35.3333	10.8591	2.40684	0.856816	23.5086	-8.9453	6.43323	19.6129	6.48002	-8.83005	-4.28074	29.3672	6.9656	15.252	23.996	2.41764	6.69422	13.7419	5.6919	25.1356	12.4158	13.1438	8.53201	7.96197	31.3801	20.6541	14.8534	28.4607	1.09499	9.38157	45.8026	2.61311	21.2065	9.27361	8.83296	17.4866	13.1989	0.0695627	17.9968	10.7317	4.26529	0.275341	36.0534	24.7314	13.3945	26.0739	4.93955	10.9571	18.7009
	35.6667	13.2596	-0.992135	6.5239	22.2258	-7.75719	5.23056	15.9121	-1.31228	-9.97912	49.7056	32.6568	11.2975	14.8058	20.1792	6.12804	7.5546	14.4026	7.35852	20.4716	12.6867	14.1616	9.74966	13.6106	34.1688	24.7859	13.1548	26.5325	2.52576	8.51981	42.0119	4.94454	20.0809	7.44568	10.5022	15.5419	11.6438	1.1134	22.2501	9.50506	3.00748	1.81785	37.5701	26.5488	15.6151	26.3917	4.24207	11.6396	19.6116
	36	12.5784	0.861694	1.75218	23.4015	-7.9321	7.80065	14.205	-0.186447	-12.582	60.5916	31.6083	-1.09708	12.8308	20.9742	2.34982	-2.37725	12.4643	6.30187	24.6287	13.688	18.0118	13.8137	9.41229	31.8961	21.9973	11.792	26.6811	-1.12312	9.03102	44.7085	4.29241	21.0427	8.66404	10.5206	14.6269	10.5485	1.70162	22.2714	7.58704	4.72756	2.95399	39.9499	23.9269	15.4862	25.8216	3.13424	8.70716	18.8303
	36.3333	8.39022	0.11999	-5.5686	23.9645	-8.51013	6.13809	11.8716	-1.18139	-11.006	68.196	45.9298	18.1627	15.6295	22.5791	2.92772	7.33971	18.5023	11.4389	22.5082	12.1829	17.467	14.96	14.4103	35.649	21.8039	9.1223	28.2389	1.21506	9.61957	43.3191	3.75896	20.5741	6.28777	7.02379	13.9795	10.7673	0.28574	19.7221	7.11011	5.24252	2.03301	39.3004	24.4206	14.8795	25.3996	2.67834	9.40376	19.0833
	36.6667	12.7973	-1.4854	5.352	22.5053	-6.61504	7.16363	12.6034	-2.1152	-13.5756	2.82019	55.7487	16.7164	21.1378	20.9152	4.17285	5.94005	17.1649	2.81931	24.2458	10.5932	19.1299	17.5281	6.287	30.3529	19.3203	7.5991	23.8204	2.22324	10.4592	43.2746	4.80803	18.0367	6.52473	9.77249	12.8109	11.5324	0.403952	17.3188	6.80453	5.97263	1.59869	37.803	24.485	13.9612	25.1114	1.31531	8.83961	19.4264
	37	12.6515	0.365873	2.33451	22.1951	-8.74066	4.3888	14.3892	-1.05557	-20.4223	37.0746	51.0092	16.8739	22.2923	20.4417	1.11855	3.79551	11.5964	3.52164	20.0546	10.3572	18.257	14.1751	12.2622	30.012	20.5249	8.38613	19.6703	3.87718	8.43644	43.789	4.72645	19.0676	9.04796	12.1203	10.6575	10.3211	2.93317	17.2278	8.37411	6.19966	-1.69724	38.2436	22.5855	14.1171	23.4335	-0.0380028	8.9367	15.7818
	37.3333	11.9243	0.455836	6.80796	24.1653	-8.489	5.94058	14.4873	-3.92216	-15.3027	15.4563	58.4422	14.2116	16.7397	19.9423	-1.28344	8.04935	8.05081	-1.19749	19.9589	9.34679	18.6511	12.4897	14.1675	31.4603	21.2021	9.66491	24.918	4.47865	9.28618	45.2544	3.97763	19.4205	7.60507	10.2974	14.6815	10.8401	1.18743	16.1909	4.72378	6.86784	1.89094	39.5743	23.4802	15.864	23.7175	1.71725	14.5327	15.9047
	37.6667	10.6681	0.674898	5.76539	24.3155	-6.70357	5.88254	14.5918	-2.59511	-6.61151	1.83402	53.9677	11.5571	16.0827	17.831	2.22218	2.90156	13.9237	-0.216167	19.273	9.25044	19.9461	16.0448	8.97172	33.9628	19.8386	5.93333	28.1702	4.10935	11.0634	42.51	3.27385	18.295	6.05064	7.19248	11.2288	8.02029	1.54669	14.984	3.31441	5.23065	-1.24377	41.2152	22.74	15.6032	23.564	1.16414	14.3889	18.6467
	38	12.4104	-0.901576	7.21777	21.8204	-6.7315	1.07242	17.103	-0.388088	-12.5987	10.3137	63.5996	-1.66267	11.5252	18.9861	4.29422	7.92889	15.7306	6.91017	20.8366	9.43715	18.337	16.8268	7.66661	32.2494	16.5992	8.80032	26.2484	1.87953	7.12396	40.7401	1.79764	17.9906	2.75393	7.06241	13.4434	10.0166	5.91823	16.7715	3.19971	5.3638	0.556478	42.1704	21.412	13.6544	23.1429	0.588761	13.0788	17.5114
	38.3333	10.1592	0.493416	4.0965	23.0827	-6.2276	0.287493	15.9869	1.60172	-10.8625	1.08297	68.4346	8.82286	18.2863	16.774	0.569053	6.39655	14.5951	0.21301	20.2864	9.74686	17.8415	15.9174	8.08647	31.4871	16.1989	8.61137	24.6803	5.23557	10.5443	42.9603	3.00088	16.1473	3.16825	6.78817	11.7417	6.96451	2.76421	15.7887	1.7866	5.65182	-1.10203	42.3988	20.7373	12.8385	21.3508	0.0356894	12.1058	16.6299
	38.6667	10.0476	0.38633	5.45538	21.2992	-7.67097	-4.41137	12.3447	0.599592	-15.2883	6.00065	69.8161	7.11401	17.5954	17.9828	4.39408	7.762	16.5697	-0.790366	16.0429	12.366	19.7201	15.5344	6.55003	31.1489	16.942	6.62141	25.6547	6.23248	9.35556	44.5793	2.17044	18.5942	2.0974	5.07575	11.0166	7.9833	2.63627	16.2415	2.48979	4.18196	-2.20009	41.4962	19.0852	12.7779	19.806	0.00086067	7.77268	15.6913
	39	10.1169	-0.238703	5.36485	22.0712	-8.23515	-0.966114	16.216	0.806894	-3.8342	8.77542	39.1977	1.60776	16.5535	14.3761	-0.0480927	3.27473	9.06812	1.08354	23.4897	10.3297	18.5894	14.3014	8.64942	30.2103	16.6147	5.73412	25.2147	4.93914	8.30105	40.6566	2.35633	17.0825	3.34586	5.43954	12.2714	10.9819	6.98527	17.1263	2.52635	5.55099	-0.650754	42.2154	19.9188	13.352	19.4909	-0.571359	9.51292	16.8717
	39.3333	7.70217	2.87799	3.18862	22.6781	-7.03994	-0.223306	13.0531	0.431326	-11.3145	16.0147	53.551	4.41767	10.3522	12.609	-2.56081	9.87224	16.6977	-1.53977	24.0406	12.2209	18.3268	14.1206	7.22705	29.8918	17.9202	5.48845	24.7404	4.245	9.69645	42.5809	2.88303	16.2893	3.33998	3.68031	12.0239	8.88258	3.47583	14.7673	0.39087	4.58896	-0.58802	42.6758	18.3533	14.7056	18.003	-2.15367	8.69654	14.8383
	39.6667	6.12354	2.04218	1.4036	21.7404	-8.55275	5.25188	14.3683	3.10213	-18.0616	23.324	47.3518	7.28699	9.34829	15.8139	-2.98674	9.43684	10.5	0.44846	25.5642	13.7832	17.6095	11.8386	6.89955	23.2333	15.747	7.63808	20.2414	4.34304	11.4219	40.7013	2.8039	14.9815	3.6023	1.211	10.8748	9.2848	2.50799	14.0664	-1.0838	4.20258	-1.26583	44.4498	17.8035	15.6861	20.4892	-0.264466	9.55714	12.823
	40	7.26231	3.91365	4.25857	23.4787	-8.08073	-0.384474	11.8717	3.23031	-11.1102	8.41082	26.7939	0.96236	7.36418	18.1161	-0.309906	2.84738	15.7522	0.91156	20.938	13.3758	20.2821	10.1752	3.72106	29.6126	18.5906	1.78712	19.8863	7.5358	11.0456	45.4286	3.02634	16.4713	2.31877	-0.273708	11.0994	7.11229	-0.633159	13.4779	-1.15925	3.60598	-3.39044	45.7236	19.2552	15.188	21.207	0.683658	10.1141	14.3026

## Sheet: Figure 2e
Figure 2e	RhoA perturbation; Cdc42 response				RhoA perturbation; Rac1 response				Rac1 perturbation; RhoA response				Rac1 perturbation; Cdc42 response
	Early response [% change] before perturbation	Early response [% change] after 5 min perturbation			Early response [% change] before perturbation	Early response [% change] after 5 min perturbation			Early response [% change] before perturbation	Early response [% change] after 5 min perturbation			Early response [% change] before perturbation	Early response [% change] after 5 min perturbation
	-5.6e-15	3.11529			4.4e-15	-0.853734			6.66e-15	5.12286			-6.66e-15	6.20012
	-2.11e-14	1.5957			4.31e-15	-2.54777			1.67e-14	0.556748			1.89e-14	1.65113
	1.33e-14	3.92681			2.66e-14	-4.23404			3.24e-15	6.06078			-1.99e-14	5.6382
	-1.88e-14	4.06246			1.11e-15	-0.942863			-2.22e-15	15.1321			1e-14	3.02256
	-4.49e-15	0.323317			-9.86e-15	-8.59564			-1.33e-14	10.0784			1.22e-14	1.46215
	3.11e-15	-3.70745			-1.15e-15	-6.89346			1.67e-14	12.5271			-7.77e-15	-3.96363
	4.44e-15	0.530838			-1.2e-14	-20.0916			1.24e-15	12.7096			1.11e-14	3.51266
	-1.23e-14	4.95311			-1.35e-14	-6.15526			-1.89e-14	7.23205			3.33e-15	3.23571
	0	2.39975			-1.15e-15	-9.15429			1.45e-14	8.07335			2.22e-14	4.29205
	5.33e-15	11.8315			2.42e-14	2.48141			8.75e-15	7.25502			5.68e-15	14.2749
	9.95e-15	20.4617			8.35e-15	4.40083			-1.47e-14	12.5352			-1.78e-15	20.903
	-1.33e-14	9.85936			4.53e-15	-9.50357			-7.73e-15	7.83035			1.15e-15	26.2482
	6.57e-15	8.22257			3.55e-14	-6.22661			8.53e-15	3.59632			-1.46e-14	5.85889
	-1.34e-14	2.6484			1.22e-14	-7.56445			-1.22e-14	8.92973			-8.79e-15	2.94577
	3.55e-15	6.7714			9.06e-15	-3.09681			-1.33e-14	11.1699			6.75e-15	21.8618
	1.07e-15	4.04359			1.11e-14	-3.40583			1.43e-14	13.862			8.62e-15	7.303
	1.29e-15	4.11863			6.71e-15	-12.8032			-1.44e-14	4.63378			1.55e-14	16.3143
	-8.88e-15	2.44164			1.79e-14	-4.86326			-1.55e-14	17.0038			3.33e-15	6.68871
	0	16.3026			9.9e-15	0.492204			-1.11e-15	5.04627			3e-14	2.80422
	2.18e-15	2.64568			1.78e-14	-10.5306			6.66e-15	10.9516			3.42e-15	6.58607
	1.22e-14	8.86132			-2.34e-14	-6.25742			-1.11e-14	17.6083			7.82e-15	-6.28568
	-1.1e-14	17.0027			-1.22e-14	-11.3987			-8.88e-16	0.374035			1.24e-15	-2.59759
	-1.46e-14	0.636772			-6.66e-15	-5.9701			-3.2e-15	-3.06823			-4.26e-15	6.85018
	7.82e-15	7.31872			1.22e-14	-1.89413			-3.11e-15	3.8742			6.39e-15	12.9591
	2.1e-14	0.9528			2.01e-14	-5.24134			5.46e-15	-5.80726			2.11e-14	-0.319382
	4.35e-15	3.58453			-3.11e-15	-1.02037			-1.11e-14	3.7586			7.64e-15	-0.155595
	-1.46e-14	1.24194			8.88e-15	-3.32973			4.44e-17	0.850462			-6.75e-15	1.04868
	-1.11e-14	19.67			8.97e-15	-12.1707			-1.15e-15	1.39462			1.45e-14	15.2275
	2.18e-15	14.8514			1.33e-14	5.5418			-1.21e-14	5.92851
	-1.99e-14	16.1983			-1.55e-14	-2.47722			-1.11e-14	2.63306
	-1.89e-14	1.65549			-1.07e-15	-7.23563			-2.43e-14	8.0636
	-1.22e-14	5.37391			-5.33e-16	-26.1002			-1.23e-14	7.92436
	-1.67e-14	4.84835			-6.57e-15	-7.40256			-1.55e-14	0.737451
	-1.47e-14	12.7331			-2.26e-15	-6.8865			2.44e-14	11.5052
	-4e-14	4.51291			6.62e-15	-1.07957			8.04e-15	6.53303
	-6.66e-15	4.48549			-4.62e-15	-6.00743			0	6.33391
	1e-14	7.91164			-3.29e-15	-2.10131			1.95e-15	16.8963
	-1.1e-14	1.5403			9.99e-15	0.30599			-1.12e-14	8.21944
	-6.66e-15	10.0305			6.66e-15	-2.54857			2.18e-15	12.4142
	2.1e-14	3.13758			1.33e-14	-0.621975			2.22e-14	-1.96025
	2e-14	4.12664							-4.62e-15	5.22478
	-6.66e-15	18.4017							-1.77e-14	8.92244
	-4.44e-15	9.39169							-1.89e-14	-0.0363944
	-9.5e-15	15.5306							2.67e-14	11.779
	1.11e-15	9.97305							1.79e-14	2.0656
	1.87e-14	15.1446							7.95e-15	3.2251
	-3.2e-15	8.51901							4.4e-15	10.0878
	-2.84e-15	2.39303							-2.45e-14	4.23997
									-1.76e-14	2.70086
									1.07e-15	21.5343
									-4.97e-15	3.21187

## Sheet: Figure 3b
Figure 3b	NIH 3T3 cells				HeLa cells				N2a cells				U2OS cells
	Normalized sensor signal [% change] Control sensor	Normalized sensor signal [% change] RhoA sensor			Normalized sensor signal [% change] Control sensor	Normalized sensor signal [% change] RhoA sensor			Normalized sensor signal [% change] Control sensor	Normalized sensor signal [% change] RhoA sensor			Normalized sensor signal [% change] Control sensor	Normalized sensor signal [% change] RhoA sensor
	0.818157	7.69237			-1.47721	11.7885			-0.609672	10.5509			-0.661501	4.51261
	1.75416	7.73823			-1.29446	12.3521			0.117658	8.4276			-1.61907	7.26166
	3.31206	4.25535			-0.561516	2.77125			-0.570731	10.9732			-0.321995	7.83411
	0.96413	5.40632			-2.20751	-5.34973			-1.67169	10.6869			0.180781	10.8262
	0.512381	35.0567			0.199341	7.53408			-1.24731	8.39229			-0.967671	6.74968
	1.04099	11.7415			0.593009	5.0739			-1.02135	7.85079			-0.650308	11.3498
	0.642381	22.7195			-1.95774	19.8848			2.30901	10.0093			0.298805	19.1457
	-0.619604	26.3361			-1.52594	13.7449			-0.542413	8.6167			-0.806001	8.1796
	1.56308	49.4219			-1.358	10.7029			0.581376	13.5295			-1.07485	19.5951
	0.621125	11.0939			2.59763	7.4273			6.04499	17.2337			-2.32358	2.67527
	-3.38946	34.0715			-5.35703	13.638			-0.583052	6.44939			-0.334475	8.16724
	0.229124	24.5174			-2.56621	12.87			-0.631411	7.42356			0.591038	9.30365
	2.05012	23.7575			0.722411	10.6564			-2.65521	12.1079			-0.362635	9.14435
	0.290528	23.9391			0.206981	59.9216			-0.0198496	7.40248			-0.247655	6.61299
	0.801406	20.6688			-0.327392	-0.311512			-0.977704	10.8941			-0.310875	6.11129
	-0.823726	29.0106			5.68485	1.51324			-2.44549	34.0544			0.581805	-3.40563
	-0.125882	82.6352			0.188612	25.6075			-1.05982	10.7957			-0.211839	0.933678
	0.891617	35.6588			0.73142	-25.2184			-0.554521	9.0094			0.225901	12.3244
	-1.08625	51.0435			-3.81173	4.51487			2.7824	7.31591			0.332545	3.29257
	0.58795	9.2961			-7.3608	4.06526			-1.08154	18.1371			-0.120074	10.8396
	1.35993	37.7065			-2.19447	4.86052			-1.29868	18.5482			-0.316898	4.32731
	1.12253	43.1813			-0.304733	3.92627			-0.149058	20.7061			-0.56858	2.49242
	1.29776	-5.98122			-6.03096	22.2482			-0.759393	22.7864			0.670122	1.70182
	-0.70616	9.93692			2.54241	21.3701			-0.145416	8.73216			-0.671211	1.8798
	-0.780697	37.6074			-2.5352	14.4569			-0.528521	10.3626			-0.733809	3.55282
	0.269357	32.6889			1.01317	33.222			-0.175973	14.2168			-0.144011	7.95343
	0.407827	38.8888			-0.65377	15.6015			-1.27196	16.687			-0.429432	2.04775
	-0.603011	28.8955			1.26557	65.5612			-0.110362	13.8641			0.565773	17.0561
	-1.50485	27.1398			0.0462093	27.47			0.556877	13.0856			-0.253157	3.22467
	-0.201503	34.3119			-1.01469	56.3003			-2.14131	11.8404			-0.872013	3.44845
	-0.482169	3.19176			3.4117	35.8954			-1.92252	6.65718			0.492131	2.87862
	-2.39933	8.94011			-5.0983	1.48783			-0.411058	5.3706			-0.7408	4.0482
	-3.6706	9.65675			-0.920465	26.837			-0.633712	5.5038			-0.524022	5.36279
	0.446932	1.67279			-2.14363	42.3936			-0.240292	11.6958			0.231004	9.31521
	0.690415	1.29837			-1.3296	16.1458			0.701198	10.1989			-0.813526	4.79679
	3.29239	17.9992			-2.04216	19.9374			-0.594452	6.07709			-0.792837	2.89298
	5.54986	44.375			-2.11998	7.56391			-0.607395	8.78136			-1.61125	7.42034
	5.67171	29.0828			4.64544	11.3248			-0.50577	1.71962			-0.883467	9.13488
	4.6069	2.44476			-0.163754	32.0557			-0.756297	2.21424			-0.0959132	13.883
	0.701171	72.1409			-4.61309	18.6768			1.49687	9.34887			0.36877	14.0648
	2.94022	41.8604			1.22047	18.3302			-0.847805	4.37768			0.722461	4.23217
	-0.753476	9.79559			0.542052	30.5263			-0.681264	5.40048			-2.22661	8.96912
	1.6903	20.7303			1.12292	18.1313			0.379529	1.4685			0.54376	0.897557
					0.507135	-5.46923			0.0993462	3.2241			-0.702419	2.72875
					-0.432515	28.1717			1.43027	0.967757			0.872126	3.06857
					0.0299655	32.4416			-0.468104	1.32601			-0.372172	3.04799
					0.527578	24.9824			0.0634418	1.0007			1.26696	3.71114
					0.633797	31.1905			-0.22297	1.03777			0.017752	4.57859
					1.50004	32.5792			-0.366105	1.93641			0.324498	2.27333
					2.37798	17.3012			-0.391565	1.33145
					3.02346	16.8345			-1.27767	1.75904
					-0.317736	19.8858			1.7492	8.46211
					0.594348	26.8798			1.10551	9.99933
					0.242424	29.3195			0.124532	9.50827
					-0.279117	22.4289			-0.855224	11.2898
									-0.0800597	4.0241

## Sheet: Figure 3c
Figure 3c	Panel 1 (top) - continous response			Panel 2 (middle) - positive response			Panel 3 (middle) - no response			Panel 4 (bottom) - negative response
	Time [s]	Rho sensor signal [%change]		Time [s]	Rho sensor signal [%change]		Time [s]	Rho sensor signal [%change]		Time [s]	Rho sensor signal [%change]
	-145	0.408364		-145	-0.216381		-145	1.40704		-145	-5.35313
	-140	-0.0884658		-140	0.376602		-140	0.423481		-140	-4.57218
	-135	0.104314		-135	1.01971		-135	2.14983		-135	-2.53277
	-130	-0.0833887		-130	0.625589		-130	1.98375		-130	-4.45726
	-125	-0.202151		-125	-0.292141		-125	2.40105		-125	-4.03829
	-120	0.208767		-120	-0.33124		-120	1.51441		-120	-5.00155
	-115	0.132471		-115	-0.0690059		-115	5.05179		-115	-6.18177
	-110	0.0901754		-110	-1.15917		-110	5.10504		-110	-5.19737
	-105	0.510237		-105	0.586239		-105	1.33932		-105	-5.12798
	-100	0.0137289		-100	-0.27788		-100	1.4904		-100	-5.71636
	-95	0.0566407		-95	0.291459		-95	1.00392		-95	-3.54627
	-90	0.809304		-90	1.55764		-90	1.48417		-90	-2.15436
	-85	0.810812		-85	-0.344176		-85	0.0904853		-85	-2.8319
	-80	0.0235878		-80	-0.903981		-80	1.79009		-80	-2.35509
	-75	0.382088		-75	0.368935		-75	1.57872		-75	-2.93298
	-70	0.59747		-70	0.322389		-70	1.66038		-70	-0.612827
	-65	0.9131		-65	0.42936		-65	1.49322		-65	-1.2476
	-60	0.565314		-60	0.467616		-60	1.83015		-60	-2.648
	-55	0.444935		-55	1.69044		-55	-0.827431		-55	-2.14529
	-50	-0.215497		-50	0.17107		-50	1.72399		-50	-1.12295
	-45	-0.0447147		-45	-0.615925		-45	0.52367		-45	-1.86897
	-40	-0.407183		-40	-0.149774		-40	2.68304		-40	-1.08738
	-35	-0.271655		-35	-0.120108		-35	0.979414		-35	-1.78044
	-30	-0.314567		-30	1.3953		-30	0.885031		-30	-0.508478
	-25	0.0174227		-25	1.58121		-25	0.933011		-25	-2.46795
	-20	-0.605262		-20	0.232288		-20	-0.0699582		-20	-1.96524
	-15	-0.612406		-15	0.413433		-15	-1.69351		-15	-1.68018
	-10	-0.528121		-10	-0.386427		-10	-1.07185		-10	-2.11854
	-5	-0.464456		-5	0.211875		-5	0.107197		-5	-3.21795
	0	0		0	0		0	0		0	0
	5	6.58384		5	3.12463		5	-0.202659		5	-1.37983
	10	9.48378		10	3.76425		10	-0.759297		10	-3.41297
	15	10.825		15	4.19913		15	1.82252		15	-2.70357
	20	10.8785		20	4.35279		20	0.270295		20	-4.68603
	25	10.592		25	3.75906		25	4.1469e-05		25	-4.75459
	30	10.5985		30	3.71884		30	-0.922975		30	-4.5629
	35	9.27347		35	2.48274		35	0.374465		35	-5.19388
	40	8.96314		40	1.81946		40	0.387196		40	-4.41993
	45	10.0683		45	2.1569		45	-1.41053		45	-6.65905
	50	10.4216		50	0.940491		50	-1.27111		50	-7.13723
	55	10.0925		55	0.493308		55	-0.582059		55	-7.48444
	60	9.41426		60	-0.462177		60	-1.68509		60	-6.99105
	65	9.89889		65	-1.5183		65	0.0440401		65	-7.52059
	70	10.0972		70	-1.26882		70	-2.52803		70	-8.69139
	75	10.7163		75	-1.6342		75	-2.25301		75	-7.62642
	80	10.4895		80	-1.75162		80	-2.50921		80	-7.83924
	85	10.6747		85	-1.78996		85	-2.62072		85	-9.14889
	90	10.2994		90	-2.08668		90	-3.29343		90	-8.55815
	95	10.4826		95	-3.06678		95	-3.34323		95	-7.927
	100	10.3761		100	-2.39454		100	-2.27341		100	-9.81665
	105	9.95905		105	-3.55562		105	-3.83509		105	-9.43395
	110	10.5869		110	-3.19657		110	-3.33154		110	-8.67038
	115	10.5572		115	-4.19084		115	-3.338		115	-9.87722
	120	10.4777		120	-3.31827		120	-2.88831		120	-10.3387
	125	10.3675		125	-2.63697		125	-2.10364		125	-9.28587
	130	10.2851		130	-3.46484		130	-2.91378		130	-10.0946
	135	10.4021		135	-4.43152		135	-2.95686		135	-8.03014
	140	10.9222		140	-3.39261		140	-2.25326		140	-10.0757
	145	10.9733		145	-3.68105		145	-2.57692		145	-8.99809
	150	10.4995		150	-3.39749		150	-4.09668		150	-9.8016
	155	9.99212		155	-3.72478		155	-2.29037		155	-10.5454
	160	10.1919		160	-3.04211		160	-3.01778		160	-9.84055
	165	9.64955		165	-2.52637		165	-3.63011		165	-9.48419
	170	9.95478		170	-3.44545		170	-2.6213		170	-9.85181
	175	9.79439		175	-3.23091		175	-4.18505		175	-10.2296
	180	9.9385		180	-3.24863		180	-4.7453		180	-9.64413
	185	9.73463		185	-3.43605		185	-4.21329		185	-10.7524
	190	9.17658		190	-4.56365		190	-4.61604		190	-11.5758
	195	9.04947		195	-3.81168		195	-5.17549		195	-8.86466
	200	9.53209		200	-3.85403		200	-5.15024		200	-10.9032
	205	8.96263		205	-3.38858		205	-2.61686		205	-9.11425
	210	9.34585		210	-4.06028		210	-4.51597		210	-10.0748
	215	8.8057		215	-3.58257		215	-3.83144		215	-10.2017
	220	8.84725		220	-3.69308		220	-3.7138		220	-9.18674
	225	8.41982		225	-3.00077		225	-3.09184		225	-8.61759
	230	8.26317		230	-3.79081		230	-3.30085		230	-8.73108
	235	8.79418		235	-2.51095		235	-3.29753		235	-8.2974
	240	8.68401		240	-2.63928		240	-3.75734		240	-8.9578
	245	9.23896		245	-2.32367		245	-2.17667		245	-9.56445
	250	8.40296		250	-2.76912		250	-2.67214		250	-8.67104
	255	7.27411		255	-3.01528		255	-2.87691		255	-9.21489
	260	4.91365		260	-4.28222		260	-3.24598		260	-7.88665
	265	3.01532		265	-4.39369		265	-3.11179		265	-8.76932
	270	1.98654		270	-5.35622		270	-3.82618		270	-7.69105
	275	1.21637		275	-5.66486		275	-2.32977		275	-8.47011
	280	0.523262		280	-5.06338		280	-5.05611		280	-8.32855
	285	-0.131756		285	-5.71298		285	-3.52623		285	-8.655
	290	-0.687843		290	-7.21055		290	-3.2063		290	-8.83557
	295	-1.44787		295	-6.70423		295	-4.18886		295	-9.59466
	300	-1.23121		300	-7.627		300	-5.11292		300	-7.84858
	305	-1.77823		305	-6.17108		305	-3.43454		305	-9.20712
	310	-1.77188		310	-6.08286		310	-1.0135		310	-9.70044
	315	-1.7156		315	-4.84581		315	-2.9608		315	-8.26092
	320	-1.87105		320	-6.40033		320	-3.7964		320	-9.09959
	325	-1.79391		325	-7.1026		325	-6.05849		325	-9.30655
	330	-1.55535		330	-6.00167		330	-3.44665		330	-9.90416
	335	-1.6169		335	-5.3663		335	-5.18889		335	-8.80417
	340	-2.14869		340	-5.15271		340	-4.62358		340	-7.93725
	345	-2.11544		345	-5.97018		345	-4.63578		345	-7.51892
	350	-1.96473		350	-5.77355		350	-3.78637		350	-8.53148
	355	-1.8352		355	-5.20926		355	-3.73436		355	-8.65623
	360	-2.18328		360	-4.51206		360	-5.30591		360	-9.74562
	365	-2.13643		365	-4.43602		365	-4.51137		365	-8.51859
	370	-2.17139		370	-4.53582		370	-4.55284		370	-7.7099
	375	-1.8659		375	-4.50644		375	-4.63155		375	-9.84634
	380	-1.94907		380	-5.46131		380	-4.11965		380	-9.26406
	385	-1.89924		385	-5.28963		385	-6.14425		385	-8.01926
	390	-2.10081		390	-4.70428		390	-5.28618		390	-9.53063
	395	-2.31354		395	-5.12797		395	-5.01679		395	-6.82545
	400	-1.94731		400	-4.2396		400	-2.47586		400	-4.92846

## Sheet: Figure 3e
Figure 3e
	Time [s]	Control sensor signal [%change]																																							Rho sensor signal [%change]
		cell 1	cell 2	cell 3	cell 4	cell 5	cell 6	cell 7	cell 8	cell 9	cell 10	cell 11	cell 12	cell 13	cell 14	cell 15	cell 16	cell 17	cell 18	cell 19	cell 20	cell 21	cell 22	cell 23	cell 24	cell 25	cell 26	cell 27	cell 28	cell 29	cell 30	cell 31	cell 32	cell 33	cell 34	cell 35	cell 36	cell 37	cell 38		cell 1	cell 2	cell 3	cell 4	cell 5	cell 6	cell 7	cell 8	cell 9
	-145	-2.02949	3.25684	0.799171	5.05668	1.49159	5.20852	0.70065	-5.57788	0.23581	-1.73922	1.57991	10.6081	2.51748	1.91871	1.38631	-0.072387	8.17561	4.21989	2.04823	1.12674	0.47331	3.04458	0.0997519	-0.567061	2.33267	0.175978	1.27222	0.602577	-1.75404	0.298643	-1.8801	-2.13559	-1.13968	-0.574889	0.150939	0.72263	0.580676	2.2406		4.28799	-2.99203	2.97536	0.408364	1.09872	-2.5434	-0.154492	-1.4909	0.0089833
	-140	-2.13692	3.25397	2.91268	5.21299	1.99707	5.2805	1.12132	-5.05383	2.66668	-1.27262	2.55979	10.6501	-0.66184	1.66601	0.0874424	0.357736	6.48419	3.88267	1.82031	2.597	0.830863	2.63744	1.23565	-1.23131	2.08109	0.374979	1.45689	0.540939	-1.22135	-0.0717179	-1.85898	-1.71996	-0.585059	-0.868038	0.432402	0.227902	0.563406	3.14669		5.01939	-3.98641	3.06322	-0.0884658	0.705765	-3.26106	-4.17744	-4.06375	2.16889
	-135	0.35591	2.90615	1.1569	4.26948	1.94095	4.62366	1.45763	-4.60971	2.38788	-0.588929	1.97545	10.2944	4.19117	0.896492	0.718106	0.00110147	5.42754	4.86638	2.69267	2.4659	1.65958	3.14309	1.47847	-0.321947	1.05067	0.910408	1.13084	0.00235497	-1.02686	0.156064	-1.64539	-2.3399	0.577808	-0.706694	0.592686	-0.37753	0.596732	2.80762		2.24503	-1.62949	1.8465	0.104314	0.99805	-4.08663	-1.56144	-0.0629437	1.51329
	-130	-1.44486	2.50345	1.63222	4.73289	2.76814	5.47677	0.801436	-3.96099	1.43467	0.854503	2.4515	10.8152	-3.74536	1.89078	1.1708	0.485574	13.2469	4.98513	0.090004	0.661141	0.778366	2.90565	1.51027	-0.548187	1.11563	0.883755	0.295476	-0.658344	-1.89599	-0.110617	-1.44789	-1.54878	0.678006	-0.706909	0.502363	-0.614518	0.573979	3.18994		0.416596	-1.86331	1.89801	-0.0833887	1.14403	-4.22505	-2.95834	-1.01023	1.59049
	-125	0.269217	2.55597	1.46235	4.69908	2.00735	4.14989	0.933963	-3.75212	2.50587	-0.0691175	2.28843	9.73952	3.3782	1.15659	1.65767	0.215268	2.54025	2.99758	0.827971	0.664449	0.753254	2.47737	1.29017	-0.554868	1.16027	0.897855	1.15787	-0.162182	-1.23913	0.31513	-1.96103	-1.11597	-0.679131	-0.859211	0.85525	-0.208243	1.34884	3.03582		2.02489	-3.02201	0.466918	-0.202151	1.72511	-3.07772	-1.82363	-3.00528	2.31022
	-120	-1.06451	2.35926	1.49856	4.9362	1.88551	3.80535	-0.406383	-3.67288	1.53291	-0.388346	2.51245	10.5882	8.56314	2.08616	1.59022	0.214992	4.00944	5.20228	1.80819	2.73299	-0.46668	2.03405	1.06092	-1.06781	0.763965	1.52901	-0.436997	-0.403877	-1.72795	0.117828	-1.12019	-1.01746	-1.33063	-1.12954	0.631948	0.0572913	0.584762	2.03704		1.37271	-3.54892	0.20719	0.208767	1.5569	-1.66658	-1.67746	-4.81168	2.05299
	-115	0.951804	2.47621	0.242728	3.92574	2.8081	3.9299	0.59477	-3.18158	1.0029	0.243672	2.35433	9.5354	0.926513	1.91706	1.75302	0.430708	6.92533	6.54577	1.25211	3.79902	-0.210535	1.65599	0.637649	-0.898279	0.588034	0.553217	-0.0035372	-0.366753	-1.47363	0.115645	-1.76913	-2.137	0.239524	-0.91338	0.644217	-0.0994083	0.992084	1.53341		1.49789	-3.53908	0.314016	0.132471	-0.165226	-2.33587	-2.03808	-1.57696	2.27126
	-110	0.517889	2.09206	-0.265289	3.93723	3.03217	3.74525	0.648223	-2.95777	0.843416	-0.243782	2.21713	10.5611	3.2626	1.98956	0.984514	0.26208	2.96803	4.56913	1.63612	4.42525	-0.261559	1.33335	-0.100025	-0.827598	1.03986	0.959072	0.964885	-0.147496	-1.03664	0.347988	-2.5058	-2.99007	0.407041	-0.854432	0.782417	0.625863	1.13551	2.07735		1.39572	-2.30465	0.065892	0.0901754	1.00502	-2.00099	-1.72849	0.241506	2.62988
	-105	2.03271	2.49106	-1.16556	2.77235	2.44233	3.26161	0.51771	-3.46589	1.78518	0.964893	2.91856	10.324	4.03374	1.86034	1.64178	1.28789	3.68239	4.66872	-0.436098	3.55989	0.614659	1.7653	0.703262	-0.1052	1.54255	1.26082	0.779784	-0.321044	-1.09036	-0.0621685	-1.21803	-1.41007	-0.596498	-0.706565	0.303235	1.04597	0.390474	2.89301		2.02774	-2.46905	1.23532	0.510237	1.22949	-0.689756	0.24495	0.305767	-0.142576
	-100	2.18174	2.10892	-0.297221	3.55798	2.62302	3.23077	0.660817	-2.65149	3.93773	-0.124478	2.87907	10.2119	2.74987	0.911679	1.1108	0.200708	0.713935	2.22285	1.81195	5.05794	0.0889478	1.54553	0.522933	0.0537831	1.22339	0.660481	0.772119	-0.39606	-1.24823	-0.0116542	-1.46495	-1.59016	-0.206646	-0.610671	0.610281	0.676506	0.156954	1.73019		2.10704	-1.24583	0.582435	0.0137289	0.966244	-2.03783	-0.546213	0.726331	1.06777
	-95	2.00062	2.27119	-0.941417	2.5874	2.15012	3.06315	0.741035	-2.10245	2.16175	0.0127119	1.7728	6.76879	3.47871	0.720126	-0.396995	-0.73843	4.88425	5.25202	1.67175	2.40461	0.789865	1.61088	0.389163	0.0638048	1.09387	1.03314	1.35476	-0.434279	-0.264135	-0.762003	-1.73893	-1.818	0.352223	-1.0184	0.88715	0.148331	0.960208	1.54822		-1.78931	-0.829551	1.19926	0.0566407	1.52531	-2.74954	-1.21391	0.774502	1.05638
	-90	2.66689	2.04851	-0.5718	3.14205	1.47817	2.74987	-0.1043	-1.99131	1.80902	0.655405	1.3533	7.83929	2.74741	-0.441478	0.620508	-0.644323	8.90495	5.3429	0.551489	0.76073	0.314504	1.31778	0.637346	0.597767	1.17364	1.54364	0.758957	-0.514069	-0.0071463	0.382756	-1.02803	-0.733851	0.188644	0.0893917	0.77777	0.261268	-0.323796	2.07509		0.191658	-1.32839	1.54809	0.809304	1.69408	-1.39793	-0.857361	0.969862	1.74614
	-85	2.27777	1.7356	-1.12196	2.65598	2.00482	2.40098	0.0328849	-2.07179	2.21591	0.590745	1.4974	12.2555	2.65175	0.511338	0.381326	-0.450672	10.5326	4.94772	0.0208017	0.280238	0.00035233	1.52076	0.128954	-0.176271	1.12153	1.62872	1.34963	0.0251196	0.16262	0.154038	-1.46568	-2.29351	0.876151	0.301546	0.0975802	-0.0178775	-0.366534	1.9904		1.56415	-0.240443	-0.230159	0.810812	0.536612	-3.28888	0.0940069	-1.62758	1.1005
	-80	1.99781	2.13037	-0.0161963	2.33624	2.09291	2.71524	0.343456	-0.811469	1.51479	-0.472651	0.760207	14.6014	0.068934	1.00762	0.232391	-1.33305	9.19746	4.98999	0.673515	1.22311	0.624749	1.18473	0.220708	0.419353	0.119167	0.565116	0.965986	0.254304	0.398705	-0.409104	-1.46464	-2.1842	0.555556	-0.414449	-0.270813	0.340362	0.437669	1.94538		3.22731	-0.128168	-1.8664	0.0235878	1.30997	-2.93809	-0.433408	-2.61144	0.0121853
	-75	1.71116	2.1052	-0.759493	2.5565	1.58172	1.80041	0.652132	-0.580509	2.36249	0.0243782	1.27928	11.3684	-0.121394	0.160718	-1.08896	-0.998169	10.3495	4.51058	0.869656	-0.323664	1.07477	1.39036	0.347269	1.25363	1.18157	2.10763	0.482212	-0.11137	-0.738936	0.455058	-1.00705	-0.750833	-0.182706	-0.132796	0.7643	1.14417	0.53741	1.75195		2.85666	-1.15195	-1.14733	0.382088	0.771424	-2.82581	-2.22905	-1.73425	0.345012
	-70	-0.321912	2.44356	0.336195	1.55827	2.47125	1.89024	-0.47768	-1.20011	0.673406	0.260786	1.86198	7.403	0.396415	1.3035	1.20307	-0.413394	12.2087	4.60453	0.270913	0.91185	-0.134655	1.1662	-0.278597	0.534463	-0.385424	1.34506	0.959875	0.257182	0.113084	0.763757	-1.04221	-0.455917	1.20656	-0.0700149	-0.201321	0.468945	0.512468	1.46313		3.16412	-0.212581	-1.46162	0.59747	-0.89616	-0.983425	-2.06857	-1.90511	1.40753
	-65	0.306299	2.26978	-0.0891609	1.55506	1.50201	1.55158	-0.523355	-0.663116	-0.869767	-0.477934	0.293826	-0.206103	-0.385035	0.65951	-0.767917	0.959515	15.2839	5.12378	0.648536	0.363698	0.51165	0.677722	0.684572	0.184678	1.29779	1.36677	1.04219	-0.298116	0.483902	-0.122856	-0.495096	-1.18774	0.010001	-0.5531	0.2587	1.04327	0.18071	1.96649		1.14485	1.22815	-0.940641	0.9131	0.470953	-3.06655	-3.31671	-1.48967	0.771318
	-60	0.846836	2.61121	-0.288067	2.35025	0.609532	1.72259	-0.667844	-0.956543	0.39962	0.0731346	1.52976	-5.99827	-0.106428	1.19317	0.557239	0.529151	10.8667	5.45849	-0.1235	1.76795	1.27141	1.3855	0.981616	0.059824	-0.19009	1.30371	-0.119739	-0.24611	0.366884	0.699367	0.147699	-0.851616	0.784204	0.328631	0.0804554	0.368609	0.251264	2.65674		1.95001	0.544711	-0.310416	0.565314	-0.217554	-3.95472	-0.851982	-0.919935	0.37801
	-55	0.260304	2.86751	-0.281729	2.93621	0.726073	1.27139	0.364774	-0.509186	0.216233	0.597404	1.24837	-12.1279	-0.194064	1.32054	0.598608	0.511941	4.67664	3.33123	-0.0810773	2.70147	0.868243	0.833976	0.695931	0.740437	0.661317	1.17253	0.144452	-0.625374	1.13694	0.185804	-0.0882607	-0.559643	-0.0209396	-0.0012487	0.187955	1.22225	-0.0984491	1.77572		2.00076	1.1578	-0.396346	0.444935	-0.0125012	-2.55912	-0.0363911	-0.633119	1.90428
	-50	-0.0473688	2.36399	-0.0525974	3.04267	-0.0632729	1.40696	-1.46249	-0.133322	-0.648218	-0.0296611	1.47671	-16.0482	0.736515	1.12086	1.5077	-0.0401691	13.4396	2.96296	-1.12616	-0.355592	1.1101	0.726069	0.701384	0.451422	-0.0912432	1.96972	0.211327	-0.658393	0.0376638	0.620672	-0.120031	-0.477219	0.301155	0.0925351	-0.377425	0.0550319	0.449032	1.65589		1.49481	1.00049	0.396518	-0.215497	-1.63003	-2.9966	0.338347	-0.877628	-1.22609
	-45	-1.1114	2.25035	0.21131	2.55852	0.0685539	1.01508	-1.16092	-0.495006	0.844393	0.0721992	1.80757	-17.3782	0.469283	1.31063	0.638451	-0.104708	0.130853	0.141814	-0.353137	3.9288	0.766995	0.451678	0.323035	0.88873	-0.0344128	1.59915	0.484721	-0.383287	-0.285807	0.438376	-0.714165	-0.744789	0.651753	-0.531097	-0.909548	-0.47386	-0.0938615	1.77017		0.150508	0.90938	1.09044	-0.0447147	-1.66554	-2.14322	-1.92561	-2.52309	0.96397
	-40	-1.86526	2.11601	0.289069	2.22977	-0.602318	0.852786	-0.50105	-0.598819	0.51947	-0.225843	0.438378	-16.985	-0.414187	1.66647	-0.31298	0.649934	2.20547	1.19558	-2.05191	1.25181	1.31036	1.12336	0.44699	0.447692	0.504984	1.26796	-0.165424	-0.841197	0.129123	-0.0943247	-1.50173	-1.96935	0.205333	-0.539063	-0.624639	0.344417	0.373679	0.486806		-0.0383766	1.23474	2.56893	-0.407183	-2.04854	-2.89521	-1.33322	-4.42802	-0.467131
	-35	0.352379	1.5199	-1.20348	2.03522	0.0604629	0.65485	-0.733456	0.1587	0.190657	-1.09333	-0.315429	-15.3614	-0.763481	1.24051	-1.11202	-0.592967	8.48237	3.51637	-1.75356	-0.256003	2.38145	0.655203	1.14395	0.307471	-0.102517	0.38884	0.661477	-0.837534	0.674805	-0.601612	-1.79118	-2.089	0.677943	-0.93013	-0.167646	0.274067	0.739423	1.47207		0.395834	0.41257	1.03153	-0.271655	-0.597126	-2.29847	-0.959076	-4.60834	-0.264785
	-30	-0.527055	2.60187	0.0741021	1.71116	-0.186331	0.613393	-1.42751	0.0769016	1.53175	-0.563781	-0.0092133	-11.6796	-0.585585	0.373269	-1.62303	-1.80868	13.3105	3.10666	-1.39993	-2.18326	2.58029	0.582988	1.34376	-0.62566	-1.07034	0.638112	0.834413	-0.468507	0.0673432	-0.488189	-0.964458	-2.1868	1.28532	-0.597624	-0.647715	0.617201	0.219309	0.575612		-0.810256	-0.378842	0.727675	-0.314567	1.24924	-1.08063	0.933262	-4.01682	0.827975
	-25	-1.29289	2.01719	-0.179513	2.00426	-0.322622	0.38315	0.673607	0.926311	2.36878	-0.849991	0.990356	-9.35648	2.4023e-05	-0.288288	-2.38714	-1.7915	3.63923	2.02529	-0.560908	0.432847	2.65809	0.860436	0.539351	0.355882	-0.490432	0.716107	0.466485	-0.318656	-0.146395	0.629169	-0.890031	-2.02145	2.22454	0.180936	-0.245177	0.0467587	-0.246966	0.612259		2.9044	-0.280803	1.14984	0.0174227	-0.979741	-3.70152	-0.445621	-3.20844	1.17779
	-20	-1.0922	1.17351	0.429554	0.999871	-0.562142	0.409116	0.905144	0.307053	-0.295859	-0.80272	0.467334	-6.70407	0.648092	-0.248868	-0.0209338	-0.862654	-0.0067293	-0.830343	-1.62204	0.919377	1.83837	0.391002	0.578791	-0.0698179	-0.0782646	0.61027	-0.281667	-0.509474	-0.251425	0.219052	-0.122043	-1.2549	1.22694	-0.428486	-0.903544	-0.897896	0.219994	0.439772		-0.466965	-0.297949	0.825004	-0.605262	-1.27822	-0.899706	-0.799398	-3.44762	0.0552339
	-15	-1.06199	1.03792	-0.954173	-0.223544	-1.01476	0.255707	1.31567	0.925502	-0.365426	-0.375358	0.606486	-4.8516	-0.0882665	0.292184	-1.48786	-0.530838	1.36489	0.113616	-1.33065	-0.412913	1.32169	-0.0085988	0.0930574	-0.882439	0.376116	1.32751	-0.21815	-0.283937	0.562838	0.104887	-0.935199	-1.70038	0.348035	-0.416817	0.285901	-0.788078	0.426938	1.00908		-2.3319	-0.343957	0.710653	-0.612406	-1.58212	-0.469481	-3.20415	-4.23761	1.64465
	-10	-1.56687	1.1291	-0.623178	1.17321	-0.601381	0.465663	1.09693	0.598563	-0.780251	0.58018	0.565095	-1.66358	1.14297	0.297136	-0.565993	0.466953	2.07015	0.0979814	-1.37135	-1.45951	1.28784	-0.198857	-0.410701	-0.0305384	0.455233	0.488192	0.579676	0.149082	-0.0718358	-0.388875	-0.651872	-1.47224	0.685444	-0.417118	-0.0936123	0.179308	0.152868	0.737264		-1.91516	-0.667232	0.920843	-0.528121	-0.734695	-1.53579	0.303259	-1.69672	1.09747
	-5	-0.522178	0.34016	-0.928552	0.838551	-0.15331	1.01384	0.145909	0.586428	-0.0815639	0.991803	-0.0243266	-1.85603	0.868137	1.45953	0.321827	-0.0808201	1.00845	0.139063	-2.34764	-1.0116	1.23925	-0.306036	-0.479766	-0.272896	1.07919	0.951398	0.0889406	0.0091582	1.09071	0.105745	-0.258169	-2.00975	1.48552	-0.221455	0.110215	0.471205	0.244251	0.968377		-0.474086	0.320147	1.14103	-0.464456	0.181655	-0.243624	-1.70345	-3.17011	0.717507
	0	0	0	0	0	0	0	0	0	0	0	0	0	0	0	0	0	0	0	0	0	0	0	0	0	0	0	0	0	0	0	0	0	0	0	0	0	0	0		0	0	0	0	0	0	0	0	0
	5	-0.100624	-0.174982	-0.450246	0.697104	-0.878287	-0.197073	-0.116301	1.15987	0.379857	-1.07836	-0.997618	-1.61325	-0.966481	1.19673	0.360112	-1.00154	2.14932	0.864593	-2.59644	-2.42438	1.13483	0.305836	0.0553437	0.469266	2.2177	1.02071	0.647571	0.0539189	0.179543	-0.13338	0.861021	-0.498364	0.256588	0.483688	-0.0970059	-0.477703	1.04205	0.610915		6.14228	3.41352	3.98938	6.58384	-0.395448	0.887799	2.30746	3.35441	15.8086
	10	-0.85289	0.454834	0.0255132	1.19823	-1.0686	-0.268951	-1.75865	-0.0589749	-1.06546	-0.437542	-1.05635	-0.677634	-0.428588	0.934262	-0.0419923	-2.04102	-0.983422	-0.254605	-2.31275	-1.58912	1.49091	0.164599	0.3018	0.117449	-0.574596	0.971149	-0.317258	-0.189526	0.278288	0.233317	-0.703434	-1.59774	0.396602	0.418453	0.129742	0.387544	0.659166	0.400464		2.6665	4.51371	6.49355	9.48378	-0.130599	2.80628	5.48994	5.56441	15.6969
	15	-1.1773	0.260904	0.0745897	1.16294	-1.45257	-0.422781	-2.09516	0.32894	-0.652372	-1.27223	-0.509043	-1.34665	-0.503618	0.391757	-0.264446	-1.43507	3.76235	-2.67539	-7.4144	-9.21296	1.20418	0.0188414	0.25609	-0.388731	0.316336	1.68833	0.102167	-0.209379	1.09502	0.130028	0.378668	-1.05245	1.25156	0.114797	0.11742	1.34017	1.01597	0.18545		0.86055	4.62667	5.88532	10.825	-1.33459	3.74784	4.69592	4.4082	13.6513
	20	-1.57976	0.230377	0.350631	0.809314	-1.58134	0.224323	-1.91407	-0.452851	-1.22871	-0.934462	0.03944	-0.831947	-0.0141916	1.49684	-0.0804645	-0.910086	2.17766	-2.01167	-6.22207	-6.79528	1.21135	0.312844	0.0483765	-0.355214	-0.189893	0.899045	0.748419	0.454999	0.437626	0.135095	-0.616078	-1.53316	1.67298	-0.185544	-0.683845	0.987222	0.0436087	-2.07948		-1.28801	3.97847	3.72835	10.8785	0.665441	5.15508	4.43217	3.2959	12.2346
	25	-0.906818	-0.108336	-0.143952	0.274078	-1.79715	0.38024	-1.77357	0.712511	-0.816678	-0.94123	-0.0734337	-1.97296	-0.876221	0.805239	-1.44129	-1.30813	-0.0294932	-2.5018	-5.46576	-6.85848	2.0557	-0.0988332	-0.804104	-0.391514	-0.289199	1.12845	0.564094	-0.465564	1.05009	-0.0868021	-0.821344	-1.10598	1.03992	-0.979735	0.710524	1.20467	0.777758	-0.207791		-3.66407	3.18612	3.03458	10.592	0.0864575	4.85397	5.24509	2.96803	11.6645
	30	-1.65777	-0.368056	1.12494	0.0207776	-1.94215	0.717518	-0.944977	0.0985328	-2.45577	-1.50793	-0.460436	-2.38068	-2.33217	1.48528	-1.50471	-0.321387	-0.991465	-2.69332	-4.83393	-5.45836	1.44117	0.181723	-1.33543	-1.35538	-0.2989	0.281041	-0.45512	-0.76677	1.26562	-0.130417	-0.0360592	-1.18317	1.79168	-0.0074062	0.591799	0.648983	0.10918	-0.347047		-3.75611	3.18411	4.58721	10.5985	-0.0823642	5.29005	2.14942	3.81696	12.6562
	35	-1.17071	-0.192394	0.55666	-0.715719	-1.8277	0.692635	-0.230905	1.40769	-0.299548	-1.55514	0.42853	-2.51864	-0.834529	0.650332	-0.656021	-0.562402	-2.75953	-4.32452	-3.81063	-6.22157	2.16681	0.685984	-0.591999	-0.62438	-0.0157316	1.45898	-0.0935139	-0.445023	2.16108	-0.388953	-0.243446	-0.355047	1.23169	0.102008	0.230507	1.47118	0.408113	0.513543		-1.66151	4.16318	5.28609	9.27347	-1.50479	4.08849	4.34233	2.84559	12.0277
	40	-1.23372	-0.363494	1.09534	0.155736	-2.08268	0.131315	-1.72056	1.91236	-0.385762	-1.25496	-0.0009985	-2.83142	-1.79552	1.48502	1.32027	0.31144	-3.80862	-5.6251	-4.21168	-4.23898	2.76017	0.72922	-0.182813	-0.31908	-1.57585	1.13457	0.0256752	-0.274239	1.31798	-0.546187	-0.972724	-1.00007	0.81777	-1.06301	0.200277	1.5389	1.05312	0.0511499		-3.10626	4.50327	5.07482	8.96314	-1.01935	4.09277	5.07759	2.19715	11.4021
	45	-2.25646	-0.847758	0.484156	-0.145799	-1.71965	-0.236564	-1.13696	2.44616	-1.57194	-1.92929	-0.596047	-3.31751	-1.17768	2.93234	1.46512	0.559614	-4.25753	-6.00667	-5.63274	-2.65209	2.92064	0.677153	-0.213347	-0.438032	-0.872907	0.973053	-0.379649	-0.822161	1.78919	-0.364943	-1.03586	-0.52647	1.56903	-0.351582	0.940561	1.90302	1.29793	0.28439		-1.71001	3.61066	4.63755	10.0683	-0.0121693	4.28002	4.75043	3.45614	10.7769
	50	-2.03291	-0.34731	0.727506	0.061101	-1.49368	-0.219808	1.15871	2.80682	-2.92902	-2.01954	-0.349105	-3.33919	-1.1981	0.381391	0.88623	0.0350404	-2.76127	-4.87564	-5.89981	-3.42887	3.67303	1.24922	1.01521	-1.39087	-1.13451	0.54816	0.117675	-0.478892	1.89843	-1.47844	-1.58068	-1.78257	0.112011	-0.609035	0.706243	1.67498	0.247889	-0.45293		-3.77815	4.24737	4.86182	10.4216	0.282218	3.48915	3.85373	0.755735	11.1566
	55	-2.43021	-0.927475	-0.223308	0.336685	-2.04454	-0.634402	-0.17532	2.46183	-1.23636	-1.0022	0.0737514	-3.65442	-0.302552	1.48588	1.8566	1.79122	0.566469	-3.69496	-6.09718	-6.25813	1.2675	0.117727	-0.667154	-0.830214	0.760491	1.74365	-1.11222	-0.819659	2.28306	-0.727197	-1.6464	-1.50004	1.63716	-0.91704	0.742372	2.28545	0.337849	0.0793426		-3.61527	3.96066	7.03629	10.0925	-1.49727	3.8644	3.78563	1.87883	10.4946
	60	-3.18293	-1.10754	0.797519	-0.185657	-2.31618	-0.671224	0.0478864	2.85043	-1.06817	-1.84873	0.89954	-2.48369	0.568084	0.812568	3.03927	-0.12894	-1.37793	-4.87596	-5.42104	-4.27438	2.0017	0.0484102	-0.0057555	-0.781498	0.488859	1.96229	-0.679641	-0.525403	2.72126	-1.2261	-1.85705	-0.836702	1.32357	-0.214264	0.529251	1.4272	1.0189	0.412671		-1.90249	2.77348	5.71707	9.41426	-1.09834	4.26998	0.789084	-0.221663	10.2306
	65	-2.71319	-1.31619	0.813011	0.292474	-2.42794	-0.574685	0.929028	3.1519	-0.185619	-1.43298	-0.0967618	-2.60459	0.012492	0.66466	1.73187	0.382484	-2.82493	-5.37793	-4.37056	-3.37064	2.40323	-0.952135	-0.128378	-1.26246	0.0581413	1.89774	-0.629359	-0.721421	2.52317	-1.71375	-0.998411	-0.614722	1.37445	-0.815462	0.625004	1.66424	0.403288	1.60457		-0.341492	1.09441	6.1721	9.89889	-0.56698	5.61702	3.14081	1.08707	12.0461
	70	-2.9518	-1.16989	0.00977737	-0.723275	-1.28268	0.0854432	-0.129408	3.89503	2.33778	-0.698274	-0.127805	-3.39299	-0.701195	0.131466	3.18493	-0.0334915	-0.509954	-3.91325	-4.56203	-4.89863	2.29045	0.102321	0.160215	-0.970852	-0.502559	2.44691	-1.63842	-1.33687	1.88975	-1.55117	-0.386185	0.455702	1.43433	-0.295992	0.543035	1.21811	0.289731	0.7418		-0.337819	0.675414	5.85894	10.0972	0.00873978	4.46067	3.4899	1.03095	10.5168
	75	-2.63575	-0.503957	0.175153	-0.338793	-2.04709	-0.0521528	0.00311874	3.01053	-0.964801	-1.61375	0.338984	-3.53681	0.0798584	-0.431838	3.19515	0.884099	-1.20459	-3.24003	-4.53394	-3.02116	2.7749	0.0181038	-0.334062	-1.66834	0.232959	1.34333	-1.94626	-1.35218	2.73425	-1.6478	-0.573001	-0.0674667	1.67029	-0.692872	1.10403	0.602054	0.47168	0.632865		-3.43328	-0.291378	7.23946	10.7163	1.08318	3.66701	-0.0482581	-0.305838	10.8846
	80	-2.69147	-0.945567	0.74744	0.125241	-1.15258	0.363264	0.554108	3.2417	0.580015	-1.52328	-1.11689	-3.48795	0.317662	-1.24335	1.9389	-0.932012	1.86538	-2.88245	-5.41801	-6.02893	2.99242	0.195327	-0.287624	-1.65765	-0.140536	2.09365	-1.23442	-1.07679	1.9009	-0.467297	1.11429	0.702099	1.77299	0.17663	0.524448	1.52452	0.18564	0.293153		-3.35473	-1.33816	8.18727	10.4895	0.838245	3.56952	1.73265	-1.01077	9.58206
	85	-2.55755	-0.706242	-0.814284	-0.0362445	-2.13051	-0.0177789	-0.222022	2.62079	-1.139	-0.861822	-0.504777	-3.11198	1.02392	-1.27432	2.09718	1.24813	-1.67843	-4.62878	-4.79462	-4.37314	2.71834	-0.02332	-0.24891	-0.868882	0.995744	3.41651	-1.87118	-0.970589	2.8617	-0.473572	2.57698	-0.42138	0.676006	0.90705	0.657949	0.478167	-0.0170849	-0.510183		-3.85228	-1.65028	6.79646	10.6747	0.163235	2.84116	0.508866	0.687296	10.6665
	90	-5.40548	-0.705935	1.19433	-0.697706	-2.11545	0.353331	0.510959	3.98632	-0.210808	0.816423	1.27279	-2.47286	1.96535	-0.837527	3.0946	1.50684	-2.72026	-5.19856	-3.95117	-6.17227	3.01885	0.0100846	0.4117	-0.997187	-0.428424	2.78078	-2.60719	-1.13107	2.25263	-1.36946	0.571753	1.02542	1.75736	0.65231	0.846061	2.23861	-0.352956	-0.197377		-3.6511	-3.1432	5.52677	10.2994	0.165558	6.53198	1.63258	-0.581422	10.5137
	95	-2.50054	-0.82506	-0.157955	-0.0466196	-2.15295	-0.0941922	-0.816911	2.91472	-0.012788	0.125193	-0.205006	-2.47509	1.86678	-1.2792	1.95965	0.637439	-2.4422	-7.24237	-4.70478	-6.15863	2.28346	-0.763773	-1.5339	-0.908328	-0.432029	3.6684	-2.25996	-1.45866	2.0513	-0.966087	1.1678	0.854042	1.45896	-0.105367	1.25084	2.10755	-0.390501	-1.10388		-3.21666	-4.52741	5.269	10.4826	0.60487	4.30309	0.545173	-1.30801	13.2566
	100	-3.302	-0.559331	0.898949	0.541915	-2.05618	-0.188866	0.0191861	4.15081	-0.51916	0.439523	1.73795	-3.42536	0.917378	-1.01238	2.07301	0.200914	-1.1516	-5.35056	-3.19166	-5.6668	2.49794	-0.946613	-0.488157	-1.74542	-0.81837	2.24113	-2.05475	-1.17104	2.12225	-1.53168	1.92998	0.274087	1.06667	4.306e-05	0.433498	2.20917	-0.637994	-0.821982		-3.26673	-3.7739	5.35345	10.3761	1.7609	3.46013	1.91851	0.779006	10.6485
	105	-2.97112	-1.0375	-0.105682	-0.321437	-2.8847	-0.167455	-0.263671	3.06755	-0.453004	-0.130531	1.28128	-3.07444	1.14411	-1.18716	2.08856	0.495763	3.68202	-1.45785	-1.78689	-0.771482	4.56956	-0.41468	0.231189	-1.65734	1.1174	2.89512	-2.29408	-1.89123	2.13955	-1.93841	0.259822	0.484727	0.858211	0.196653	1.28896	1.89487	0.0127082	-0.598345		-4.52229	-3.71164	4.41499	9.95905	1.83414	3.68636	1.12943	-0.179341	11.9333
	110	-3.41128	-0.642337	1.10349	0.0988511	-2.38709	-0.395932	-0.290003	3.31635	-1.18114	0.345918	0.0778361	-2.49851	1.96399	-0.334641	1.93719	0.660054	6.562	1.20714	-2.6251	-3.03754	3.95788	-0.805481	0.22922	-1.26644	-0.325644	3.95402	-3.13174	-1.82469	1.83628	-2.25035	0.940361	1.20289	0.8729	-0.268089	0.998566	2.38379	-0.416313	-0.928874		-3.16157	-4.00422	3.00955	10.5869	3.05998	6.17608	3.15121	-0.0245174	11.4155
	115	-5.07939	-0.90811	2.46316	-0.259049	-2.28165	0.278001	-0.313769	4.17457	0.367751	0.0321374	-0.206912	-2.45344	1.02116	0.640955	2.53075	0.983885	2.24653	-0.184638	-2.20661	-1.21814	4.71123	-0.289376	0.648494	-1.32245	-0.448154	3.39569	-3.52032	-2.04859	2.27794	-1.56026	1.68516	0.164719	0.94022	0.510945	0.0875037	2.55905	-1.212	-0.304072		-4.65654	-3.86033	1.4336	10.5572	2.30465	5.29526	1.18245	-1.78666	10.7697
	120	-5.90728	-0.18167	2.53239	-0.315442	-2.40299	0.00616042	-0.845098	3.98036	1.12932	0.459829	0.784851	-2.15913	1.07312	-0.822935	2.78648	0.628008	1.97757	0.852489	-1.06809	-1.69375	2.87756	-0.651431	0.243639	-0.894771	-0.183666	4.64205	-3.27535	-1.75178	1.8939	-1.51874	2.12074	1.35271	0.807019	0.420262	0.356541	2.39126	-0.714692	-0.0351358		-3.25647	-4.13112	0.263688	10.4777	2.57907	5.43991	1.9659	-3.06451	11.1855
	125	-3.02493	-0.937672	-0.230703	-0.443393	-2.55975	0.263413	-1.42274	3.7224	-0.582821	1.34636	-0.204008	-1.89225	0.887265	-0.844196	4.78986	1.39645	6.04379	1.64024	-2.17566	-3.84914	2.85306	-0.907539	0.386346	-1.48936	-0.0351339	3.58845	-3.46433	-2.23241	1.34591	-1.33516	1.98564	0.950907	-0.312657	-0.482267	-0.231342	1.50579	-1.07833	-0.325769		-4.73142	-4.38658	0.249221	10.3675	0.99108	4.12979	2.59529	-1.10902	10.4765
	130	-4.2952	-0.641043	1.01341	-0.408435	-2.03816	-0.0519321	-0.745615	4.08051	2.39629	0.965168	1.58141	-1.70539	2.15492	-1.17824	3.88366	1.53971	6.81629	1.49237	-3.63472	-3.70695	4.0301	-1.04397	-0.0359567	-1.6366	-0.300277	3.37386	-3.55904	-2.42854	1.42806	-1.20556	2.6517	0.384445	-0.527866	0.323205	-0.0819695	1.62874	-1.84501	-0.527709		-4.52402	-4.85262	0.669325	10.2851	2.97977	5.62139	0.171031	-2.60488	12.1396
	135	-6.79302	-0.571196	2.52083	-1.41422	-2.49175	0.342033	-1.12259	3.20232	0.768936	1.70581	1.37913	-1.4157	2.14942	-1.65175	5.2772	1.03455	2.14438	0.0668493	-1.22369	-1.90592	3.38063	-0.834661	0.7653	-1.73993	0.00642373	3.88852	-2.7091	-2.25347	2.08585	-1.3948	1.99972	2.5888	-0.516927	-0.430381	-0.304801	2.54156	-1.83858	-0.824614		-4.12129	-4.20249	-1.07616	10.4021	1.0714	5.27907	0.365824	-3.24421	11.9825
	140	-2.9687	-0.761353	0.394886	-0.987169	-2.65838	-0.0118593	-1.31346	3.68723	-0.329774	1.75985	0.355187	-1.59065	2.33877	-0.845451	7.63082	4.68154	1.16758	-0.903749	-0.086073	-0.468663	4.13125	-0.801266	1.32543	-1.21416	0.737549	4.38136	-2.99707	-2.10019	1.73521	-1.24474	1.59088	2.02725	0.965597	-0.321138	-1.1518	1.41057	-1.98789	-0.466956		-2.86101	-4.33684	0.219343	10.9222	2.25121	6.5771	-0.560076	-3.65265	12.1419
	145	-2.61122	-1.90164	-0.343156	-0.758506	-2.28326	0.533388	-0.571597	3.73143	3.23314	0.358519	0.433976	-1.99474	1.45499	-1.93607	4.23256	2.59612	2.68893	0.0746896	-0.92551	-0.253521	3.00994	-0.253432	0.761907	-1.60194	0.598718	4.77377	-3.88765	-1.94257	0.479526	-2.00561	1.60245	1.62061	-0.740637	-0.793115	-0.523038	1.71923	-2.24121	-0.566177		-3.75251	-4.92556	-0.183123	10.9733	1.91374	6.31422	-1.60156	-3.75144	9.86312
	150	-6.15486	-0.142174	1.97684	-0.633129	-3.29684	0.00527749	-0.823109	3.73488	1.31028	-0.226943	3.16791	-1.15807	3.14523	-1.5422	5.72344	2.61939	11.4293	1.56307	-1.65832	-3.38619	3.18476	-0.496052	0.791836	-0.943599	1.45288	5.09913	-4.11531	-1.99598	1.19567	-1.75958	2.75007	0.384948	-0.537242	-1.27009	-0.780798	2.0703	-2.57639	0.0105547		-4.45506	-5.70383	1.15496	10.4995	0.711407	5.64028	0.316956	-3.30228	12.859
	155	-5.58411	-1.0446	1.24812	-0.797214	-2.70519	-0.247019	-1.13613	4.19007	2.28111	0.0933856	0.6334	-0.208998	1.34002	-0.155039	4.92226	2.66173	8.68435	0.906133	-3.32515	-3.65799	3.59581	-0.169942	0.431996	-1.17813	1.39382	5.20294	-2.93342	-1.63276	1.59617	-1.69122	2.54364	2.37417	-0.901216	-0.93013	-1.05339	1.89407	-1.82943	-0.107059		-4.27135	-4.20016	0.650195	9.99212	0.280116	8.34721	-0.891492	-3.3977	12.1423
	160	-5.75088	-0.507707	1.98096	-0.821441	-2.66625	-0.194184	-1.13384	3.61931	1.29623	-0.208948	0.0195158	-0.481982	1.04404	-0.554786	7.09645	3.04559	4.32756	0.5397	-1.84955	-2.09203	3.72405	-0.566086	-0.0570401	-1.54412	-0.0453594	5.59125	-3.29332	-2.60654	0.975649	-4.42476	4.76088	0.853913	-1.5214	1.44331	-1.11343	1.52306	-2.37401	-0.653638		-3.26996	-6.26495	1.85216	10.1919	1.94189	9.2005	1.48329	-1.33847	12.0137
	165	-5.19593	-1.71617	1.36832	-0.32401	-2.83939	-0.178291	-1.91968	4.16985	2.11108	-1.05789	-0.154084	-0.990103	1.40941	-2.03512	5.07141	1.7842	3.44161	-2.25476	-1.87149	-1.48895	3.49421	-0.174726	0.0641284	-1.04404	-0.221094	4.21686	-4.19599	-1.55706	0.535882	-3.02813	5.12617	-0.0993914	-0.81952	1.88162	-1.47467	1.13376	-2.88331	0.142839		-3.80693	-6.31288	2.54886	9.64955	0.145091	6.54724	1.41744	-1.00492	10.8256
	170	-6.14852	-0.505953	1.973	-0.906112	-2.70194	0.265741	-1.69197	3.85317	1.20546	0.0943211	-0.405065	-0.672707	1.63189	-1.35831	6.666	3.37885	1.81885	-1.73042	-1.78599	0.237557	4.35415	-0.465725	-0.262754	-1.91609	-1.2506	4.09972	-3.4528	-1.8294	1.34095	-2.10301	2.74964	2.31289	0.852398	-0.171894	-1.07187	0.902483	-2.82439	-0.193989		-3.80528	-6.9329	2.13686	9.95478	0.0866234	7.65457	1.16486	-0.811837	10.1501
	175	-2.86508	-1.22794	0.120551	-1.13286	-3.03496	-0.695465	-1.66276	5.08866	3.32478	0.482997	-0.997618	-0.97256	1.57605	0.203835	4.90244	2.59784	1.33098	-2.78502	-1.66102	-0.294052	5.19161	0.513292	1.12859	-0.671092	-1.96278	3.91785	-3.82113	-2.18765	0.51719	-1.63622	3.39539	2.71642	0.988474	-0.537211	-1.97291	0.706534	-3.11844	-0.930385		-4.38033	-6.86272	2.58693	9.79439	0.993127	7.60815	1.01834	0.503436	8.90885
	180	-2.21764	-1.03881	-0.607578	-0.111252	-3.6276	-0.452098	-1.16747	3.58998	1.51217	1.07308	0.928768	-0.649839	1.97506	-0.0903954	4.7018	2.66978	4.7851	-0.764686	-2.58522	-2.6932	2.58878	-0.656204	1.11963	-1.85354	0.345636	5.12055	-3.92035	-1.74652	0.783164	-0.893317	3.25254	2.33975	1.236	-0.43994	-1.98826	0.980308	-2.73975	-0.284026		-5.26509	-6.95866	1.43701	9.9385	1.20332	7.25374	0.993484	-1.19888	8.73292
	185	-3.83216	-1.57786	0.976193	-1.31808	-2.94166	-0.536839	-1.83788	4.53387	1.15217	-0.164649	0.583839	0.0645177	1.91741	0.253754	6.14362	3.31407	0.305604	-3.17818	-1.20584	-0.207366	2.79608	-0.420718	0.808012	-1.71477	-0.399451	4.78495	-3.87761	-1.9626	1.0858	-1.53207	3.09833	3.08244	1.49809	-0.501644	-1.67625	1.41227	-2.82075	-0.886655		-4.38723	-6.82106	-0.322963	9.73463	2.79192	7.29885	1.91158	0.740325	8.42455
	190	-1.77002	-0.813788	0.670711	-0.916022	-2.89497	-0.516913	-1.78017	4.15588	0.558904	-0.534395	-0.337123	-0.0626175	2.25976	-0.754857	7.98548	4.27348	1.08426	-2.97846	-0.338887	-0.660231	3.64468	0.213979	2.25831	-1.74289	-2.32906	5.13024	-4.88562	-2.50604	-0.0607322	-1.26473	4.15828	2.40105	1.3362	-0.117036	-2.48388	1.5569	-2.77696	-0.159973		-2.99892	-5.88191	-1.18996	9.17658	2.72206	7.45141	0.483399	-0.419417	9.49232
	195	-2.75196	-0.689729	1.93248	-0.944683	-2.47615	-0.332562	-1.8262	3.3574	2.04559	-1.31758	-0.637394	1.0344	2.46556	-1.05992	4.7022	2.17254	10.0068	0.336264	-2.20317	-3.88901	5.72415	0.718535	2.90065	-1.16202	-1.84892	2.89673	-3.90822	-1.81293	0.146302	-2.02428	4.32916	3.01253	0.908091	-0.0363423	-2.34772	1.65741	-2.85278	-0.407212		-3.19605	-5.641	-1.34055	9.04947	2.48287	7.6342	2.66279	0.961803	9.7024
	200	-2.10654	-0.820784	0.954796	-0.670003	-2.09197	-0.235581	-2.62511	3.58184	2.7839	-1.55619	0.75054	1.08655	2.527	-0.784571	5.9596	3.14968	3.98594	-1.71795	-3.5742	-4.18869	5.8506	1.21713	2.77648	-1.71251	-1.73945	2.81535	-3.35366	-1.18849	0.736794	-1.85785	3.94477	2.48893	0.638189	-0.764868	-2.29541	1.72243	-3.3373	0.342175		-2.97898	-4.39766	-1.68069	9.53209	1.24619	7.37392	5.75864	2.64597	10.7075
	205	-2.85864	-1.22667	0.288229	-1.51792	-2.49658	-1.21567	-2.89438	4.48963	2.11826	-1.98454	-1.27742	-0.520737	3.22612	-0.312785	9.82707	8.10018	3.47799	-0.748959	-2.5776	-2.55085	4.91949	0.322833	2.05205	-1.73492	-1.02577	3.9758	-3.10082	-1.51035	0.138318	-1.54007	4.60537	1.49745	0.232523	0.56998	-2.36829	0.965079	-3.77737	-0.658426		-2.22442	-3.93109	-1.70844	8.96263	0.963976	8.9738	1.86374	0.475548	7.68161
	210	-1.54061	-0.56659	-0.761118	-1.02344	-2.21919	-0.482158	-2.43932	3.35591	0.762348	-1.73151	0.826651	0.607438	3.36643	-0.0789721	6.5356	3.79703	3.39582	-1.72529	-2.63616	-2.51023	6.2463	0.836916	3.15832	-1.80577	-2.15372	2.47856	-3.47581	-1.70192	0.190763	-2.02042	4.89205	1.16442	-0.387539	1.22952	-2.22597	1.61283	-3.76247	0.0863417		-2.61606	-4.83551	-2.176	9.34585	0.698961	7.55132	4.06463	1.62458	9.59905
	215	-2.3732	-0.693369	0.147067	-1.83464	-1.65635	-0.857863	-3.41194	2.89769	0.383639	-0.863363	0.652779	0.36163	2.13502	-0.716494	9.47431	5.2711	6.73475	-0.0653362	-4.62804	-3.64823	6.22638	0.759337	3.45236	-1.48661	-0.597997	3.59237	-4.13092	-1.6159	0.32226	-1.15672	4.42951	1.11108	0.866462	-0.107606	-3.12962	1.3586	-3.21607	-0.0881615		-3.53807	-5.59299	-1.00391	8.8057	1.49622	8.54758	1.38139	1.25801	9.2262
	220	-3.02675	-0.746133	0.645929	-1.21019	-1.87405	-0.589313	-3.76088	3.43085	2.57754	-1.95851	-0.191073	1.55985	1.58868	-0.0472116	6.24221	2.48745	2.08928	-2.02827	-2.32397	-1.63602	6.03081	0.858465	3.41377	-1.67351	-0.92587	3.57708	-4.06771	-1.69551	0.7989	-0.770812	3.38042	3.21618	0.29453	-1.02917	-2.96427	1.3804	-3.67128	0.0803785		-2.34225	-4.5851	-1.62644	8.84725	1.9935	7.75057	2.62128	1.77861	8.65109
	225	-1.61511	-0.42343	-0.568116	-0.947695	-1.77397	-0.654509	-2.65653	3.48284	0.35022	-1.6526	-0.939389	1.91021	1.56997	-0.168971	7.60384	4.14526	5.33217	-0.841714	-5.11909	-3.87511	6.453	0.606393	3.70103	-1.97581	-0.179537	4.00156	-4.04582	-1.82734	1.06867	-0.810647	3.19283	3.30272	1.44646	-0.927547	-2.23589	1.4871	-3.62065	-0.0559933		-2.16805	-6.33821	-0.978301	8.41982	1.13413	7.62787	1.89173	2.83062	10.0037
	230	-2.28676	-1.00625	0.420156	-0.863763	-2.37181	-1.0433	-3.13559	3.54978	-0.93952	-2.30333	-1.80834	-0.222962	1.39112	0.171811	5.28891	4.23514	2.14296	-2.55059	-3.80949	-2.91463	4.99716	0.148613	2.74946	-1.60704	-0.356648	4.6298	-4.60361	-2.57071	0.547032	-1.04841	2.34654	3.26916	1.26381	-2.19492	-2.91686	2.34966	-3.13036	-0.384226		-2.73538	-5.22824	-1.06867	8.26317	0.733367	7.36862	3.85746	-0.143932	10.989
	235	-2.05289	-0.902715	-0.688722	-1.78707	-1.76072	-1.23648	-3.13433	3.29791	1.51645	-1.58717	-2.41292	0.800594	2.38747	-0.648945	4.66594	4.8397	1.12663	-2.90152	-2.275	-1.33121	5.58917	-0.172882	2.15946	-1.78743	-0.220898	4.34649	-3.82525	-1.90348	1.06953	-1.27954	4.25663	2.18276	1.12455	-0.431715	-2.94954	1.58433	-3.1649	-0.369332		-3.204	-5.18425	0.782973	8.79418	0.892675	8.20879	3.40725	-0.272553	9.35463
	240	-2.44064	-1.82727	-0.629137	-1.20924	-2.42204	-1.62115	-3.55867	3.61561	1.10713	-2.10792	-2.3054	0.397226	2.16992	-0.762451	4.8183	4.55632	0.30634	-3.02165	-2.26329	-1.01673	5.87158	0.208731	1.90456	-1.08916	0.223782	4.18212	-3.94628	-2.144	0.71205	-0.99497	4.49863	2.82441	0.64244	-0.504745	-2.51824	2.01868	-3.74109	-0.357965		-2.57595	-5.10436	-0.779956	8.68401	1.40545	8.03652	4.36096	1.97142	9.92236
	245	-2.9138	-1.13368	0.379611	-1.68767	-1.93786	-0.835589	-2.51994	3.3344	0.32948	-2.42379	-2.35228	0.855588	1.99922	-0.809134	5.90241	4.01539	-1.24276	-3.86772	-1.91301	-1.80501	7.39859	1.0534	3.21069	-1.75783	-0.415969	3.21531	-4.22234	-1.88157	-0.11057	-0.281571	3.69249	3.91196	0.124575	-1.73448	-2.81985	1.50532	-3.86527	-0.783459		-3.21254	-3.89487	-0.504252	9.23896	1.43792	8.65409	4.24294	2.67659	7.80791
	250	-1.84337	-0.951949	-0.359271	-1.46432	-2.57886	-1.34759	-2.24892	3.48736	0.740648	-2.01448	-2.12613	0.974968	2.31262	-0.0995736	5.51233	4.11921	0.463795	-3.84718	-1.21313	-1.82469	4.52343	-0.322117	1.25955	-1.69116	1.26967	5.25303	-3.74492	-1.93349	0.26346	-0.928046	4.03144	3.56236	0.796018	-0.748978	-2.93393	1.81058	-3.88049	-0.540196		-0.621971	-3.10353	-1.28059	8.40296	0.354514	7.81271	5.49428	2.50646	8.5151
	255	-1.0496	-0.831618	-0.393857	-1.25766	-1.67636	-1.50254	-1.3934	2.59043	-1.35455	-1.9518	-0.182858	0.168829	2.89193	-1.22836	4.14001	4.32656	-1.32761	-3.40743	-1.97476	-0.790011	5.65532	-0.0406018	1.1714	-1.85705	-0.0628608	3.64627	-4.41626	-1.80783	0.0826601	-0.482069	4.22889	2.94913	-0.0779453	-0.931896	-3.35072	1.67712	-3.71249	-0.427845		-2.24975	-3.60346	-3.04327	7.27411	0.0510558	7.53801	3.55272	0.541055	7.13336
	260	-1.66668	-0.972958	-0.803559	-1.79525	-2.48677	-1.75315	-3.38584	2.77042	-1.02739	-1.76932	-1.9046	1.59756	2.81757	-0.824784	5.32611	4.33792	-1.41394	-4.81246	-1.23197	-1.53577	5.89724	0.0646594	1.27412	-1.27415	0.0507344	4.27136	-4.90973	-2.103	-0.189948	-0.980821	4.39239	2.72867	0.416104	-0.821448	-3.48407	0.370527	-3.9957	-0.999733		-3.68603	-4.42964	-3.92664	4.91365	1.08075	8.37205	2.21042	0.717663	5.37423
	265	-1.97749	-1.04533	-0.638048	-1.92096	-2.66244	-1.95331	-2.83943	3.27121	-1.03892	-2.83095	-2.29887	1.74184	2.78023	-1.91448	4.47227	3.72041	-0.894627	-3.2376	-1.75848	-0.813419	4.89982	-0.8425	1.25894	-1.7894	1.47759	4.67679	-3.77999	-1.55362	0.18492	-0.288353	4.36275	2.95374	0.330283	-0.510471	-3.02316	1.73097	-3.5612	-0.683147		-4.87675	-5.4873	-5.20165	3.01532	1.1911	6.3932	2.36785	-2.63729	2.52537
	270	-1.53262	-1.33439	0.0490223	-1.77743	-2.4563	-2.0291	-2.92249	3.0859	0.902427	-2.93551	-1.6568	1.28456	3.17085	-2.23743	5.54678	3.76195	-1.49285	-4.92465	-0.62192	0.163031	4.37859	-1.059	0.572218	-2.13894	1.95288	4.61058	-4.45008	-1.49795	0.580646	-1.5366	3.84819	3.30064	1.02323	-0.853441	-2.91117	1.65383	-4.05901	-0.333048		-5.22192	-7.93566	-6.48033	1.98654	-0.10532	6.68128	1.03689	-3.52279	2.90196
	275	-1.86678	-1.46336	-0.38779	-1.94111	-2.00301	-1.84363	-1.4936	2.15763	-1.37732	-2.53401	-3.47172	1.61288	3.14948	-2.05631	6.0339	3.56162	1.06691	-4.22829	-2.55033	-1.13617	5.23213	-0.356575	1.84328	-1.77774	0.875266	4.00923	-4.83884	-2.01758	0.269419	-0.614124	3.3231	3.85785	0.686257	-0.934092	-3.62321	1.71015	-4.46364	0.739392		-4.18672	-7.68498	-7.48598	1.21637	-1.46452	7.38229	0.978401	-3.38964	-0.196476
	280	-1.74794	-1.00059	-0.427929	-1.6376	-2.72908	-1.7552	-2.22026	3.17792	-1.19015	-2.17406	-3.22069	1.4982	3.36917	-1.47049	6.29987	3.58813	-1.57108	-4.27193	-1.62974	-1.36612	5.08117	0.00712349	1.63108	-2.42417	-0.331937	3.59957	-5.27569	-2.35583	-0.475592	-0.444807	3.77111	4.70002	0.92153	-0.830663	-3.39609	0.46801	-4.53543	-0.281983		-5.62645	-8.09912	-7.21468	0.523262	0.785972	8.79399	1.39742	-3.20286	-0.486165
	285	-2.09101	-0.971796	0.209523	-1.4515	-2.19404	-1.7674	-3.59515	2.04747	1.25758	-1.99263	-2.63762	1.91379	3.31815	-3.2298	5.63516	3.56317	1.56692	-1.50911	-3.27618	-1.88086	3.83446	-0.440107	1.62962	-1.87843	0.704316	4.37838	-5.15362	-2.6207	-0.321469	-0.611279	3.89266	4.19014	-0.0184394	-0.92027	-3.62446	0.900995	-4.23658	0.182594		-6.37539	-8.8527	-7.91983	-0.131756	-0.92957	6.38268	1.15308	-2.95429	-1.37729
	290	-0.775503	-1.38722	-0.256487	-1.60792	-2.60011	-1.90949	-2.51453	2.34128	-0.133692	-2.12151	-2.38696	1.53616	3.63811	-3.64579	6.08088	4.01959	-0.521993	-3.52596	-1.59968	-1.3873	5.69817	-0.406977	2.52657	-1.77877	-0.435241	1.86698	-4.95735	-2.71842	0.0943689	-0.900684	3.54323	2.95048	-0.693882	-1.03309	-3.88708	1.55805	-4.96488	-0.008231		-6.88988	-9.211	-8.69147	-0.687843	-0.349868	6.57245	0.306295	-4.06127	-2.16711
	295	-1.59661	-1.27709	0.0538161	-1.59358	-2.16475	-1.40752	-3.60123	2.36325	0.505225	-1.57077	-2.55865	1.66372	3.71984	-1.87856	5.5004	4.29166	0.547964	-3.27268	-1.5037	-2.94929	5.87251	0.0477885	2.25767	-2.24085	-0.603306	1.64448	-5.37904	-2.70883	-0.865056	-0.16234	4.81327	3.96304	0.493112	-1.19068	-3.67249	0.944129	-4.38763	-0.291081		-6.1901	-10.1131	-7.61229	-1.44787	-0.270657	8.31065	1.58812	-3.89724	-2.11659
	300	-1.41221	-1.0473	0.623503	-1.49703	-2.52521	-2.22999	-2.08738	2.68517	-2.03008	-2.77493	-3.16092	2.16735	3.50324	-1.80804	5.41395	4.18478	1.5817	-2.45981	-3.22892	-3.32183	5.52169	-0.0879477	2.15919	-1.74383	-0.929278	0.825572	-5.08249	-2.77736	-1.16627	-0.670056	3.60844	3.11667	-0.198895	-2.03603	-4.47036	-0.440159	-5.37072	-1.04596		-5.98585	-9.52965	-7.6247	-1.23121	0.273865	7.3502	1.10603	-2.61348	-3.37434
	305	-1.83396	-1.27667	1.00081	-1.83867	-2.50572	-2.15372	-2.30182	2.81521	1.0989	-2.85456	-3.40418	1.07431	2.6573	-2.06305	5.56061	4.10183	-0.226745	-3.53008	-2.18376	-2.85822	6.06444	-0.417757	2.192	-2.00083	-1.55985	0.788687	-5.05873	-2.92956	-0.474917	-0.268591	3.05506	2.62654	0.479298	-2.13214	-3.50866	0.574415	-4.9731	-1.20036		-4.0943	-8.65686	-7.16934	-1.77823	0.412595	6.66547	0.77877	-0.234764	-3.01394
	310	-3.19655	-1.44729	1.38189	-1.53511	-2.94042	-2.67125	-2.96315	2.88717	-0.0614132	-3.72128	-2.57821	1.04846	3.67614	-3.18352	5.65665	4.57143	-0.996618	-5.17298	-2.21914	-1.85877	5.17393	-0.464176	1.82931	-1.94499	-0.922854	1.45958	-5.07566	-2.72756	-0.0320538	-0.438688	3.34091	2.30438	0.0989475	-1.7409	-4.01081	-0.248135	-4.22371	-2.11008		-5.09854	-8.78155	-7.41828	-1.77188	-1.30173	5.83879	0.483399	-2.07949	-3.47734
	315	-2.20696	-1.11605	0.782352	-1.52334	-2.9292	-2.92188	-4.11037	1.37648	-1.44319	-2.48806	-3.44467	1.23545	3.29595	-2.44404	5.51959	4.61755	1.21096	-3.94021	-2.37393	-2.45308	4.2423	-0.608764	1.62705	-1.44045	-1.42568	0.295319	-5.56824	-2.98999	-1.3795	0.370322	2.68352	1.77366	-0.873275	-2.41388	-4.74076	-0.0587453	-5.14996	-1.85724		-3.64016	-10.3994	-6.14623	-1.7156	-0.499551	5.77023	1.06982	-1.81756	-1.97819
	320	-1.31744	-1.0361	-0.529224	-2.2465	-3.1766	-2.41661	-3.00168	0.898079	0.408734	-1.86127	-2.91293	1.44544	3.04364	-2.17695	5.90979	4.9937	-0.863031	-5.12043	-3.04171	-3.07725	4.0573	-0.851985	1.31365	-1.42408	-1.26266	-0.205129	-4.497	-2.85819	-0.42317	0.406064	2.71576	2.0498	-1.00141	-2.67654	-4.37639	-0.126713	-4.91412	-1.37998		-2.97516	-9.44186	-4.85724	-1.87105	-0.732704	6.32017	-0.0778146	-1.48692	-2.18943
	325	-1.76994	-2.18079	-0.382861	-1.79082	-2.98044	-2.6984	-2.29953	1.34663	0.876758	-3.1591	-3.61237	0.609692	1.9961	-3.92728	5.20633	4.08269	4.25964	-1.18596	-4.31143	-6.4923	4.02472	-1.07885	1.05168	-1.38873	-1.99922	-0.781726	-5.24022	-3.10741	-1.09809	0.115567	3.31934	2.42645	-0.465672	-2.83534	-4.65075	-0.436835	-5.21282	-1.5838		-0.251022	-8.95852	-5.11121	-1.79391	-0.738844	6.64435	0.0745983	-3.06087	-2.87065
	330	-1.62217	-1.74346	0.13236	-1.96823	-2.49297	-2.33217	-1.70409	0.715321	0.280653	-2.88026	-3.68099	1.19192	2.16214	-3.61529	4.92251	5.29561	0.0870075	-4.67037	-4.02242	-3.39231	3.24844	-1.01049	-0.0475283	-2.04326	-3.30888	-2.50973	-4.85243	-3.03511	-1.54833	0.244971	3.39068	2.61111	-1.2025	-2.77515	-5.35772	-0.364267	-4.10338	-0.942984		-1.44609	-8.31489	-4.28663	-1.55535	-1.45313	4.96745	0.678441	-1.74489	-5.81771
	335	-0.992502	-2.04805	-0.245626	-2.26914	-2.53827	-1.88661	-2.567	1.56895	-0.945333	-2.54392	-3.28005	1.54454	1.97737	-2.74382	4.31278	4.83912	0.386724	-4.78477	-3.92226	-3.42167	4.97227	-0.626088	0.809587	-1.58591	-0.991418	-1.33554	-2.44822	-2.13811	-0.0693451	0.530596	3.38062	2.27938	-0.855836	-2.96659	-5.1505	-0.0614006	-4.63626	-1.91419		-1.78654	-7.86869	-5.07027	-1.6169	-2.33905	4.67155	3.41192	0.226705	-5.03251
	340	-1.96928	-2.28362	0.394209	-2.3597	-2.62025	-2.32266	-2.40387	0.162107	-2.50993	-2.31632	-3.63701	0.914825	2.65213	-2.4519	3.96752	3.78804	3.61436	-2.11488	-4.05043	-6.73647	5.5786	-0.69708	1.24513	-1.49588	-3.03207	-1.85764	-1.91931	-2.46805	-0.348145	-0.157546	3.80486	2.26128	-0.915155	-2.78815	-5.30922	-0.984451	-4.84979	-2.27355		-2.51749	-7.09556	-5.94701	-2.14869	-1.31047	5.18856	4.5261	0.777589	-2.13002
	345	-0.968369	-2.21399	0.399518	-1.70513	-2.36443	-2.15388	-2.08114	0.608144	0.00861831	-2.36557	-3.41998	1.14324	2.76756	-4.07459	4.32701	3.49382	0.132167	-4.67734	-4.15263	-4.37711	5.27601	-1.39743	1.11199	-1.92478	-2.37036	-1.20805	-3.23969	-3.33108	-1.14379	0.265239	4.2591	1.46578	-2.0984	-1.9816	-5.59042	-0.519765	-4.85702	-2.80608		-4.36616	-5.27611	-5.6777	-2.11544	-1.74514	6.49487	4.70173	0.0308061	-2.25587
	350	-0.190232	-2.42325	-0.499133	-1.47006	-2.81418	-2.66082	-3.1363	0.631181	-2.21756	-3.06318	-2.54213	1.40978	3.41963	-3.9496	4.58068	3.52473	1.52692	-2.86888	-3.35807	-3.57527	5.03819	-1.56727	1.39774	-1.9998	-2.69567	-2.1977	-3.25335	-2.72296	-0.755649	-0.0770968	4.41144	1.86982	-1.05698	-1.86715	-5.65448	-0.777197	-5.19181	-3.83328		-2.7973	-4.48882	-6.16341	-1.96473	-2.39664	4.03156	1.12223	-2.25805	-2.49958
	355	-0.85275	-1.89697	-0.082742	-1.14501	-3.27871	-2.17736	-2.58239	0.187911	-2.57105	-2.37454	-2.50333	1.51117	2.4707	-3.78961	4.5894	3.93175	0.101991	-5.19535	-3.46798	-3.96122	5.0405	-1.34713	0.23952	-1.95401	-3.95577	-2.17348	-3.04436	-2.68772	-0.390162	0.142267	2.53709	0.682907	-1.2835	-2.09132	-4.07597	-1.37106	-4.76558	-3.34821		-2.49395	-4.57855	-5.64974	-1.8352	-2.63189	3.20767	2.10661	-2.03444	-4.17421
	360	0.0182748	-1.83543	-0.253182	-1.26941	-3.678	-2.48931	-3.58058	-0.958502	-2.47747	-2.32209	-1.8431	1.637	2.07403	-3.62499	3.7584	4.29713	0.461166	-4.74726	-6.05492	-4.79383	5.11423	-1.54536	0.732887	-1.79973	-3.34762	-2.13065	-3.43258	-3.18223	-1.07102	0.349352	3.38098	0.968233	-1.20481	-2.12292	-5.33825	-1.01376	-4.75862	-3.73677		-3.71788	-4.63793	-6.03088	-2.18328	-3.66545	1.65932	0.786395	-1.52011	-3.16488
	365	0.0515731	-2.37189	-0.349791	-0.767732	-3.83824	-2.52274	-2.57292	-0.0047265	-1.87924	-1.47909	-1.67681	1.64668	2.24765	-3.57065	4.33552	3.93179	0.236366	-5.70122	-3.81645	-4.27239	6.1645	-1.37661	1.36078	-1.73295	-4.73586	-3.45905	-3.91307	-3.63	-1.26527	-0.0450186	2.80806	0.72742	-1.88175	-2.90992	-5.01403	-1.70311	-5.58621	-3.88213		-4.84197	-2.89936	-6.52235	-2.13643	-3.38556	1.60286	-0.0088448	-0.880886	-2.2999
	370	-0.838848	-2.04182	-0.442229	-0.87255	-4.36969	-2.87412	-3.40933	-0.0351295	-0.853306	-1.72469	-2.3693	1.76412	2.45148	-3.80644	2.83725	2.90639	-0.782174	-5.24803	-3.17364	-3.62515	4.46456	-2.06689	0.769965	-2.0081	-3.49694	-3.15594	-3.98993	-3.47348	-1.75579	-0.076746	3.75748	0.228583	-1.79918	-2.76813	-5.60332	-1.33783	-5.00588	-3.80399		-6.13291	-3.2856	-5.14165	-2.17139	-3.51207	2.53103	1.2678	-0.990485	-4.39701
	375	-1.14246	-2.62593	0.0758626	-1.14293	-4.26118	-3.23554	-2.91432	-0.334475	-1.61293	-1.93375	-2.21844	1.10456	2.37357	-4.71766	4.16063	3.3044	1.21111	-5.98374	-4.01275	-3.70174	4.59227	-1.87525	0.664367	-2.30132	-4.12017	-2.95497	-4.14099	-3.81379	-1.38716	0.340933	3.48259	0.261656	-0.91803	-2.87939	-5.30953	-2.09514	-5.55895	-4.77805		-6.50319	-3.10672	-6.1891	-1.8659	-4.04021	1.205	1.30288	-0.0734673	-5.81486
	380	-1.08584	-2.4659	0.0870213	-1.25909	-4.53665	-2.92253	-5.77191	-1.67851	-3.05448	-2.05157	-1.48056	1.62538	2.1875	-3.98512	3.72897	3.30667	0.415586	-7.27373	-4.30242	-4.16222	5.11923	-1.28547	0.510937	-2.55776	-4.60562	-4.37047	-3.46109	-3.71326	-0.55618	0.221468	3.88525	0.115626	-1.57866	-2.94093	-6.41878	-1.5799	-5.78316	-5.5077		-5.74008	-3.49408	-6.18855	-1.94907	-3.45941	1.60583	1.45885	0.336743	-4.47884
	385	-0.744783	-1.7558	-0.480472	-1.56021	-4.76876	-3.2887	-4.12364	-1.19883	-2.30783	-3.80603	-2.00136	1.99187	2.53973	-3.96756	4.90796	3.75954	1.25496	-5.2235	-3.70376	-4.41979	5.4903	-1.62816	0.147583	-2.24007	-3.94142	-4.57899	-2.97207	-2.35966	-0.124723	0.0161755	3.39341	-0.465434	-2.12196	-2.85821	-6.46802	-2.43876	-5.91288	-5.08047		-4.78808	-3.78014	-4.8409	-1.89924	-3.87372	1.2904	2.75472	1.70346	-6.5788
	390	-0.718268	-2.21963	-0.546991	-1.22665	-5.05069	-3.1266	-4.60081	-1.41399	-2.08193	-2.92335	-1.20217	2.61312	2.58037	-3.89209	4.65326	4.66158	0.778126	-5.22332	-4.10562	-4.25122	4.8289	-1.71028	0.31737	-2.33606	-3.9485	-5.26398	-3.54137	-3.02137	-0.856652	0.0793185	3.65253	-0.926332	-1.5119	-3.23657	-6.63718	-2.33448	-5.46295	-5.05116		-4.38153	-3.72968	-4.76603	-2.10081	-4.41071	0.80287	2.05662	-0.731019	-4.19342
	395	-1.19843	-2.3279	0.60013	-1.40456	-5.27038	-3.21287	-3.5614	-2.09853	-2.63847	-3.21996	-1.44167	3.22056	1.75133	-3.87597	3.92952	4.8027	4.27357	-2.5433	-4.42993	-6.37459	4.60338	-2.36025	0.317885	-2.46253	-6.35386	-5.33537	-3.09829	-2.91494	0.164761	0.0892577	3.16809	-0.764986	-2.55676	-3.35167	-5.83289	-2.06877	-5.99269	-4.48784		-3.72396	-2.82153	-5.63207	-2.31354	-3.70965	1.28872	3.42735	-0.317169	-6.04131
	400	-0.785425	-1.77758	0.740561	-0.508846	-4.88038	-2.608	-4.61415	-1.72317	-2.84531	-3.73972	-2.01403	2.61926	1.87002	-4.37866	4.39928	3.85176	2.34642	-4.56345	-4.91369	-5.89543	4.88307	-2.1553	0.440811	-2.96083	-5.80535	-5.88038	-3.61153	-2.95282	0.619124	0.207203	2.05592	-1.06152	-1.38383	-3.58131	-6.41842	-1.2502	-6.10479	-5.00645		-1.99026	-2.79749	-3.84164	-1.94731	-2.28081	1.27328	-0.853798	-2.53583	-7.35163
[truncated: 40 more columns]

## Sheet: Figure 3f
Figure 3f	A431 cells
	Normalized sensor signal [% change] Control sensor	Normalized sensor signal [% change] RhoA sensor
	-0.923478	0.94345
	0.13256	3.9437
	-0.0286929	4.62624
	0.828334	9.67263
	-1.35559	-0.221747
	-0.0568484	3.49019
	-1.53155	4.43412
	0.337899	3.91819
	-0.676674	13.8112
	-0.932767	1.1398
	-0.519401	-0.0176554
	-1.28849	0.471113
	-0.55782	10.106
	0.964966	2.64165
	-0.293616	4.21852
	-1.33917	24.7341
	1.41528	0.949147
	-1.31578	0.645419
	-4.80228	5.43248
	-5.37604	9.50407
	1.41939	-0.0275906
	0.140657	3.65118
	-0.0284988	10.1836
	-0.109749	0.917357
	0.296068	1.56219
	1.14153	0.07274
	0.348999	1.84159
	-0.0711102	1.05347
	0.608114	-0.616443
	0.0556516	7.03717
	-0.180233	4.47742
	-1.15754	10.5995
	0.92353	7.62373
	-0.0296681	10.0963
	0.035367	-0.100694
	0.688381	0.364353
	0.70771	3.24925
	-0.218088	-0.913746
		-1.7675
		1.20275
		0.686386
		0.794279
		9.66699
		0.036566
		0.800311
		0.416772
		2.49116
		2.80919
		0.466948

## Sheet: Figure 3g
Figure 3g
	Time [s]	Control sensor center signal [%change]																																							Control sensor periphery signal [%change]
		cell 1	cell 2	cell 3	cell 4	cell 5	cell 6	cell 7	cell 8	cell 9	cell 10	cell 11	cell 12	cell 13	cell 14	cell 15	cell 16	cell 17	cell 18	cell 19	cell 20	cell 21	cell 22	cell 23	cell 24	cell 25	cell 26	cell 27	cell 28	cell 29	cell 30	cell 31	cell 32	cell 33	cell 34	cell 35	cell 36	cell 37	cell 38		cell 1	cell 2	cell 3	cell 4	cell 5	cell 6	cell 7	cell 8	cell 9
	-145	-2.80085	0.331728	0.42853	-0.004591	0.464509	-1.82071	2.06006	-3.29282	1.39062	-1.76139	-6.61993	-0.515566	-2.41117	-0.009196	6.52363	3.69171	-2.52416	-1.16819	4.48682	2.68323	1.49233	1.57049	4.79505	3.02764	5.64098	5.48437	-7.70834	2.92615	4.65131	-0.562547	-0.302436	3.04289	3.1054	2.27624	3.35718	-7.35468	-1.7626	-5.92051		1.2815	1.97674	0.090853	-0.579631	-1.33249	-1.15912	-3.92796	-0.779076	3.49155
	-140	-3.01914	0.561913	-0.04185	-0.264808	0.645971	-2.28531	0.776336	-4.76914	1.02962	-0.656876	0.397368	-0.6228	-2.27343	0.208421	3.07711	4.15779	-2.06872	-1.12266	0.936611	1.59425	0.500384	-0.042521	4.46886	4.17504	5.35318	4.04526	-4.63581	3.61083	5.90624	-3.39337	-0.526972	4.47885	3.84951	2.49443	3.80524	-7.3517	-2.01686	-14.737		1.26928	1.8438	-1.11862	-0.064175	-1.97961	-1.52666	-0.77546	-3.10956	3.34496
	-135	-2.3031	0.502045	0.105637	0.904802	0.659065	-1.19738	1.65707	-4.95284	-0.637238	0.052073	-4.73495	-0.801172	-2.43748	0.015533	5.49403	4.39769	-1.72106	-1.07545	2.47038	1.69991	0.264446	0.820043	2.8989	3.13287	6.03843	3.30187	-1.58662	3.65081	2.84353	-0.281786	0.728659	2.98777	3.05458	2.27763	3.10886	-6.75651	-1.63953	-6.59401		2.08612	1.47107	-1.09861	-0.669107	-1.38113	-1.73864	-1.84504	-3.58894	1.3744
	-130	-2.26805	0.112468	-0.72982	-0.196749	0.553511	-1.79941	-1.01287	-4.80846	0.569176	-1.38534	-4.57155	-0.48035	-2.18722	0.077712	3.22067	5.05718	0.16764	-2.01098	1.53215	2.35078	-0.402445	0.720698	4.32301	0.898506	5.83346	8.83446	-6.36298	2.40928	4.04869	-2.47063	-0.041766	2.83339	4.03497	2.9969	3.37758	-6.06449	-5.91301	-8.11279		1.30145	1.39148	-3.41529	-0.124885	-2.04931	-1.64903	-4.35367	-2.93275	1.64709
	-125	-2.34025	0.525339	-0.548535	0.761611	0.459451	-1.83514	3.57257	-5.72605	0.787632	-1.29356	-6.6323	-0.130967	-2.30042	0.272727	1.81741	4.83967	-0.478509	-5.24507	2.39966	2.02266	0.572924	0.641274	2.41896	1.39818	5.47297	1.91117	-9.17179	3.50617	2.45719	-0.271658	0.252865	3.51252	3.11777	1.9245	3.13015	-5.89375	-2.06124	-5.43617		1.17602	1.74732	-3.03804	-0.98284	-1.93277	-1.52639	-0.404324	-5.66434	3.80104
	-120	-1.19077	-0.15145	-0.709345	-0.283223	0.027072	-2.15577	1.40089	-5.19658	0.298345	-1.51178	-2.41851	-0.043267	-1.90231	0.096026	4.61533	5.46303	-1.28868	-5.56704	2.62792	2.18448	0.560703	0.009467	1.84531	2.63613	6.44882	4.22191	-6.49574	1.80339	3.79954	-2.05919	-0.02312	3.05162	2.59377	2.25429	3.07624	-6.28916	-3.26167	-8.60157		0.802796	0.756025	-1.62567	-0.968965	-1.78449	-1.49733	-4.53456	-3.50387	3.55309
	-115	-1.94336	0.018279	-0.648808	0.457525	0.366198	-2.07511	1.1649	-6.05133	-0.35043	-2.02312	-8.04257	-0.46858	-1.80572	0.085455	1.27268	4.77297	-0.039168	-2.51725	2.59087	2.76256	1.94683	0.469456	3.9417	3.23781	7.26364	6.02265	-6.22869	4.71112	2.22543	-0.248772	0.334638	3.22519	2.93644	2.66324	2.18261	-4.80786	-2.13593	-8.55549		-0.538854	1.51668	-2.54397	-0.895714	-1.90034	-2.30757	-4.97707	-4.48221	0.686938
	-110	-2.98896	0.545733	-0.198189	0.512326	0.309089	-1.76558	2.36467	-5.95083	-0.045076	-1.66119	-8.36664	-0.879423	-2.2526	-0.171109	2.62476	6.18414	-0.881908	-0.16809	2.88619	2.57616	1.04959	0.694945	4.65923	3.23884	5.69855	3.36291	-7.36676	5.31486	1.24735	-0.001388	0.00876	3.2223	3.34625	2.88075	3.19395	-3.78615	-6.49116	-8.00831		0.667153	1.87783	-1.33266	0.815501	-1.79283	-1.00073	0.45319	-6.82039	2.16949
	-105	-3.13135	0.660977	-0.065818	-0.282559	0.458152	-1.26443	2.68962	-6.09608	0.526031	-0.71667	-5.50624	-0.111915	-1.61529	0.112744	2.14373	6.61193	0.661064	-0.21754	4.77133	3.043	2.15429	1.70085	5.426	1.13679	5.77017	4.33565	-4.59679	3.98245	0.545299	0.831818	0.92481	2.65167	2.74505	2.31433	1.92372	-4.54922	-2.60119	-6.9575		-0.013645	2.18684	-0.501507	-0.086078	-0.834934	-0.730292	-3.12243	-5.48067	0.76482
	-100	-3.59167	0.564083	-0.242783	-1.60769	0.007712	-1.3078	1.41605	-5.59774	0.06179	-0.710532	-7.83292	-0.09866	-1.41366	-0.025988	2.29187	4.03997	-0.25834	-0.587218	2.01833	2.41973	1.1833	0.560677	2.67726	2.38396	3.91081	1.3658	0.605241	4.00361	0.571979	2.17971	1.15268	3.93209	2.90808	2.17875	1.7936	-4.43092	-6.05395	-4.91315		0.273036	2.15008	-1.0656	0.223346	-1.19901	-0.581113	-2.90331	-6.71832	1.64681
	-95	-1.53655	1.15349	-0.093192	-0.755489	0.439168	-0.811949	0.090054	-5.22633	0.340107	0.004501	-7.36706	-0.704742	-1.87384	-0.17662	-1.02175	1.09244	-0.042036	0.268566	2.30644	2.07967	0.993198	0.166988	1.38173	3.36587	6.09499	4.85038	-4.63122	1.00361	0.318692	1.30592	0.787695	3.42283	2.82087	1.81373	1.7203	-3.37945	-5.5293	-3.63755		1.64794	2.83774	-0.582449	0.258797	-0.338384	0.010523	-2.98617	-5.55413	1.82574
	-90	-1.3195	0.951616	-0.057516	-0.787593	0.207926	-0.401538	0.240526	-4.48252	-0.245556	0.759454	-1.63334	0.200454	-0.585029	0.190196	2.85424	-3.2967	0.471351	0.111587	1.394	1.13446	0.583514	0.826892	0.205924	3.69605	5.3195	8.08035	-6.3462	2.96702	0.563097	1.38288	1.43395	5.07235	2.61542	1.45282	1.6158	-3.73167	-6.90772	-6.55617		-0.038657	2.13675	-1.07459	-0.027235	-0.6985	0.261359	0.836992	-4.10413	0.742885
	-85	-2.12726	1.07292	0.339189	-0.412736	0.415292	-0.362591	0.020309	-4.97371	0.873412	0.711171	-4.33277	-0.217915	-1.56501	-0.114557	2.68493	-6.00885	0.642865	0.995439	0.414402	1.83159	0.695853	-0.091467	0.779924	2.18417	4.63597	8.64599	-3.28004	1.92111	0.73025	1.32696	0.777022	2.50365	2.33769	1.33636	1.49197	-3.16301	-6.52104	-5.30208		0.115926	2.06052	0.276057	-0.1147	-0.590602	0.396645	-4.9518	-4.23484	2.43235
	-80	-0.83807	0.52682	-0.018435	-0.536992	0.618487	0.006234	1.17887	-4.8553	-0.807981	0.14813	-3.24689	-0.405103	-1.29082	-0.356014	1.05625	-7.08656	0.179565	-0.068398	1.11277	1.64506	0.07957	-0.040585	1.32464	2.29831	4.9203	7.08096	-5.8473	3.11294	0.607548	0.258491	1.60406	3.72328	2.41627	1.44646	1.64867	-1.88729	-4.60963	-3.49582		0.787266	1.30591	-1.41986	-0.807687	0.459619	0.327007	-1.00149	-3.16862	0.085786
	-75	-1.17043	0.228081	-0.24581	-1.07437	1.08645	1.23463	3.69857	-4.31179	-0.621928	0.381056	-1.67562	-0.087416	-1.15795	0.083712	2.38933	-7.24596	0.231254	0.127359	-0.563234	0.776368	-0.361319	-0.630164	-0.756958	1.83385	4.64015	8.63632	-7.65476	0.437112	0.647152	0.290518	1.27429	3.80697	1.64876	1.27691	1.62575	-1.2826	-4.3946	-3.31858		0.34809	0.871341	-1.6981	-1.13795	-0.755187	0.821443	-2.3946	-4.66716	0.043815
	-70	-0.884504	0.517316	-0.055753	-1.25004	0.856974	0.390536	1.99823	-4.24463	-1.15627	0.126632	-3.88995	0.134028	-0.916461	0.493332	2.57989	-6.31685	1.00429	0.165813	3.51921	1.96615	1.54855	1.09431	3.03525	2.21983	4.41343	9.41589	-5.32036	3.18067	2.34588	-1.65589	-0.221717	1.88105	2.1428	1.3526	1.18182	-1.9745	-6.93128	-4.38796		0.646725	1.05968	-2.27231	0.365138	0.346012	0.945067	-1.55574	-3.5963	-0.142619
	-65	-0.884083	0.783749	-0.149504	-2.55237	0.621938	0.535987	0.566442	-3.30095	-0.48303	-0.035465	-3.64524	-0.298536	-0.349428	0.004892	2.87762	-6.04123	0.267964	0.93879	1.05243	1.51437	1.40548	0.161008	1.32223	1.95244	5.21372	10.6566	-4.53768	1.44196	1.82928	-2.16407	-0.143042	2.63138	1.63987	1.12662	0.812156	-1.56622	-1.9854	-4.78326		0.615571	0.350747	-1.58038	-0.303025	0.503823	0.454453	-4.45733	-1.66596	-0.179634
	-60	0.355214	0.40469	0.028169	-2.21091	1.08267	0.943097	1.0418	-3.81328	-1.23449	0.770754	-3.11365	-0.442998	-0.173072	0.342771	2.33942	-4.27383	0.443966	-0.050993	1.47113	1.35064	1.85223	0.845415	1.43668	2.64142	4.10923	8.38213	0.13987	1.2912	0.897146	-0.324816	-0.61649	3.28131	1.18593	0.570788	1.45278	-2.88048	-7.01926	-4.08123		1.10385	-0.474782	-1.50114	-0.353793	1.07215	-0.200618	-4.11107	-2.64882	-1.30279
	-55	0.388301	0.830247	0.182022	-2.02647	0.599826	0.932099	-0.754897	-3.87047	-0.394814	0.588525	-4.2216	0.239329	-0.034207	0.157614	2.93527	-2.5255	1.16339	-0.222129	1.97033	1.46778	1.66635	0.936441	0.155875	1.0022	3.82737	4.55157	3.03121	1.26931	1.80794	-1.05252	-0.475834	3.42107	0.690165	0.31262	1.32017	-0.336777	-4.63918	-5.32344		0.666382	1.14802	-1.20598	-0.334564	0.976801	0.093123	-1.82055	-2.57264	0.200751
	-50	-0.440689	0.775403	0.069952	-2.77343	0.122072	0.273016	1.48656	-4.26733	-0.986134	-0.0029	-4.27616	0.422384	-0.004355	0.339876	2.19067	-1.02202	0.923445	-0.266868	3.17922	1.07614	0.686361	1.06713	0.89524	1.95111	2.83967	10.7147	-8.99822	-1.26722	1.35008	-1.02389	-0.875485	3.47451	0.47061	0.058105	0.819039	-3.15517	-8.49972	-3.60753		0.205706	0.331139	-1.09361	-3.19857	-0.326654	-0.098271	-4.50313	-3.20854	-0.64938
	-45	-0.659543	0.586158	0.001917	-2.59026	0.024481	0.444505	1.54499	-3.56871	-0.95604	-0.141679	-6.18821	0.439309	-0.807167	0.224377	1.79268	-0.420393	0.978371	-0.108081	4.15479	2.44322	1.34881	0.704041	4.70344	-1.17696	1.78346	1.18884	2.61928	3.82766	1.98787	-1.48681	-1.01248	4.22061	0.320788	0.263705	0.837693	-2.05626	-6.35618	-3.32441		-0.062824	0.00445	-1.28209	-1.66321	-0.399586	-0.453918	-2.14087	-1.91124	-0.442733
	-40	-0.038988	0.435608	-0.138251	-2.86181	-0.015894	0.777474	1.23872	-4.98856	-0.481141	0.101915	-4.49192	-0.637658	-1.19769	-0.203681	1.18211	-0.429591	0.23187	-0.394598	1.39042	2.00432	0.908929	-0.482252	1.55129	0.26114	2.53997	3.55944	-6.84299	2.39354	3.19413	-3.16268	-1.17206	3.20332	-0.243299	-0.581757	0.525063	-1.52386	-5.38413	-1.50274		-0.154572	-0.174816	-2.45547	-0.7817	-0.373082	0.203896	-2.92738	-3.08644	0.095591
	-35	-0.142284	0.617843	0.390421	-1.9655	0.864144	0.233145	0.895302	-7.1958	-0.133649	1.15416	-3.89773	-0.802677	-1.67656	-0.36403	0.535717	-0.096223	-0.088727	0.087885	0.465037	-0.35153	0.032434	-0.284398	0.168996	1.43258	3.0216	7.31173	-9.26289	0.331754	-0.496006	-0.112369	-0.023542	2.12343	-0.106673	-0.314187	0.939065	-1.75318	-6.09171	-3.29147		1.05485	-1.11698	-0.089015	-0.881402	1.16282	-1.18381	-3.57512	-4.92857	0.061363
	-30	-0.50606	0.557846	0.343187	-1.73429	0.473222	-0.579415	3.32259	-4.81874	-2.06792	-0.203526	-7.90691	-0.801021	-0.961714	-0.375726	1.38114	1.86061	-0.477584	0.140923	0.189148	0.13533	-0.66047	-0.861959	0.516227	1.28711	2.88316	10.1488	-7.3904	-1.99431	0.512223	-1.30431	-0.160042	3.03442	-0.340416	-0.638469	0.725129	-0.587334	-6.70347	-2.99813		0.784173	-1.21207	-0.411362	-1.16851	0.815074	-2.09979	0.205877	-3.26336	-1.92561
	-25	-1.66947	0.831374	0.625682	-1.5333	0.639569	-0.472217	0.90125	-4.73142	-1.08524	0.337255	-4.08275	-0.594266	-0.713197	0.319729	1.86188	1.63247	0.031511	0.264351	-1.50372	-1.36373	-1.14805	-1.73921	-1.65904	0.737588	2.75942	2.93388	0.09758	0.766355	0.146706	-1.22305	-1.124	2.85819	-0.509404	-0.799746	0.202447	-1.16919	-0.678457	-0.718844		0.822973	0.011916	0.243274	-0.805998	1.44378	-1.28963	-2.56262	-2.58512	-1.31912
	-20	-0.416303	0.388582	-0.023409	-1.7355	0.360416	-0.150664	1.5686	-4.8248	-0.522354	0.265126	-3.66086	-0.353005	-0.484525	-0.187292	0.979601	1.83997	-0.213721	0.020199	-0.595478	0.249075	0.109025	-0.581917	-0.815332	-1.43898	0.225273	-0.466921	-5.51648	0.05636	1.31738	-1.31223	-1.04088	3.39421	-0.520338	-0.227886	0.450415	0.169372	-0.22631	1.85101		1.42043	-0.090615	-0.878625	-1.37061	0.919315	-1.48401	-1.2361	-2.76794	-0.82498
	-15	-0.487112	0.250881	0.014476	-1.99986	0.139845	-0.363881	1.07585	-4.52401	-0.206876	0.753829	-1.20328	-0.853233	-1.13947	-0.155677	0.174853	1.9636	0.865521	0.085218	-0.697735	-0.92957	-0.307324	-1.6199	-4.22552	-0.769532	1.48534	1.33879	-1.36199	-0.532637	-0.479053	-0.399131	-0.397645	1.00167	-0.213082	-0.695328	-0.728427	0.678362	-2.82019	1.1554		0.472887	-0.298142	-0.386813	-0.590051	0.853267	-2.2796	-0.742078	-2.29411	-0.739803
	-10	-1.95538	0.318075	0.167784	-1.73229	-0.209068	-0.135817	0.125914	-3.3443	-0.451596	-0.079276	-1.58963	-0.80017	-0.676534	-0.337846	-0.843571	1.64922	1.56529	0.164182	1.70589	-0.024242	0.83763	-0.316993	0.136598	-0.809556	0.488402	2.37981	-4.8368	-0.74184	0.704026	0.406457	-1.06703	1.10048	0.009196	-0.319382	0.006152	1.40741	0.350604	0.946563		0.422316	-0.602967	0.506915	-0.745874	-0.960819	-1.26965	-1.57988	-1.19232	-1.04004
	-5	-0.020899	0.218291	0.067592	-1.81993	0.330753	0.002432	3.40539	-3.15233	0.208843	-0.367685	-2.93373	-0.767163	-0.698798	0.000647	1.10034	0.636605	1.42922	0.31154	1.10803	0.203422	0.696859	0.359927	1.13848	-1.04703	-0.51881	1.78523	-10.0213	-1.33152	0.125142	-0.288465	-1.32006	0.331382	0.418986	0.415941	-0.13419	-0.156614	-0.786076	1.67403		0.270335	0.876174	-0.179482	-0.985555	-0.075941	-1.10476	0.702105	-1.29949	-0.406459
	0	0	0	0	0	0	0	0	0	0	0	0	0	0	0	0	0	0	0	0	0	0	0	0	0	0	0	0	0	0	0	0	0	0	0	0	0	0	0		0	0	0	0	0	0	0	0	0
	5	-1.92373	0.209564	0.038093	0.009161	0.307787	0.369215	2.18362	-1.49808	1.21436	-0.20466	-6.41659	-0.915144	0.363591	0.100886	-0.900703	-0.736696	-1.18753	-0.118026	1.77396	0.679283	-0.34665	0.072241	1.33107	-1.48819	0.142323	1.13963	0.139081	-1.76722	-0.494956	0.069844	-0.157736	0.813547	-0.335352	-0.359454	0.083919	1.39827	-2.68321	2.56511		-0.744173	0.763117	0.799408	0.027841	0.755873	-0.515524	0.065416	-0.87686	0.548878
	10	-1.66853	0.108541	-0.45882	-1.20537	-0.184754	-0.144028	1.96455	-2.99129	-0.829567	0.515227	-1.8619	-0.925434	-1.21519	0.02705	-2.82483	-1.10764	-0.207687	-0.359164	1.5442	0.255505	-1.26185	-0.980271	1.32702	-1.9429	-0.693808	-0.430782	-5.73838	-0.947188	-0.223239	-0.682866	-0.079631	2.08235	-0.305126	-0.723966	-0.10239	-0.039669	-4.67713	0.373729		-0.098558	0.34202	-1.21772	-0.139139	0.296811	-1.62377	-0.395661	-1.92559	-1.18762
	15	-1.54306	0.153413	-0.599639	-1.53802	0.397489	-0.308758	-1.79316	-5.33634	-0.142439	0.972894	-1.64304	-0.531854	-0.408385	0.233276	0.986774	-1.00217	-4.97139	0.173873	3.54517	0.877796	-0.42273	-1.04097	5.23891	-5.17923	-4.59765	3.44604	-13.7412	-8.30394	0.11148	-1.17024	-0.946345	1.58126	-0.10943	-0.361829	0.642255	-1.63038	-6.53015	0.089723		-0.43409	0.841077	-1.26448	-0.336628	1.39897	-2.02469	-2.45308	-0.968046	0.174583
	20	-0.190536	0.425911	-0.482262	-0.329569	-0.058615	-0.006963	2.02714	-5.42567	-0.70953	-0.47247	-2.19901	-1.35535	-1.22036	-0.025638	-1.57064	-0.724041	-0.068672	0.352803	4.54453	1.59238	-0.299441	-1.24657	3.94833	-5.15781	-3.8241	0.840494	-10.2759	-6.81486	0.530298	-1.97578	-0.827492	1.40931	-0.060548	-1.06264	-0.359028	-2.65141	-2.33907	-0.200006		-0.304572	1.41723	0.242331	-0.021831	-1.05029	-1.93519	-2.12023	-1.333	-1.01618
	25	-1.41792	0.104534	-0.630268	-0.354572	0.881634	0.113391	0.610126	-5.80612	0.067441	0.109913	-2.70728	-0.72884	-0.949301	-0.53275	-1.97977	-0.769384	-3.84086	0.315505	0.633243	0.311512	-0.931769	-1.27924	0.80837	-5.13953	-4.23983	0.184735	-17.3763	-5.32273	0.275965	-1.67053	0.161801	1.65003	-0.159506	-1.23185	-0.104108	-0.699396	-4.70228	2.52456		0.359753	0.31315	0.929317	-0.617068	0.523541	-1.78591	-3.66556	-1.28775	-1.5671
	30	1.17099	-0.132313	-0.649431	0.352208	0.566144	-0.53364	-1.90176	-4.85392	-0.477186	-0.041742	-5.76077	-0.691649	-0.272	-0.264563	-1.65005	-1.21456	-4.48325	0.119642	0.171593	0.201884	-0.9055	-1.63538	-2.21395	-5.56816	-4.49948	-0.520674	-15.0867	-5.63012	1.15942	-1.71729	-1.36362	1.1277	0.28739	-1.61278	-0.219883	-1.55723	-1.38811	2.4436		0.262026	-0.40349	-0.498565	0.465597	-0.537304	-2.11218	-3.48774	-0.564273	-1.44118
	35	2.18503	0.260033	-0.532227	0.614788	0.809694	-0.480651	-0.018994	-6.27077	-0.511407	-0.540785	-4.58984	-0.325824	-0.38449	-0.504587	1.19123	-0.361216	-3.64417	-0.396882	2.83461	0.127606	-0.44919	-0.237603	1.30342	-4.54896	-5.72099	-2.96879	-14.396	-6.4819	0.483571	-1.07393	-0.412041	0.82618	0.17174	-1.33554	0.236364	-0.492488	-2.32229	3.9118		0.843127	0.82376	-0.574027	0.529964	-0.048195	-2.28598	-4.13203	0.170623	-0.779822
	40	0.881095	0.487612	-0.479265	0.30589	0.625572	-0.684023	-0.02598	-7.77168	-1.29145	0.082827	-2.76787	-0.782835	-1.08998	-0.921408	-0.451387	-0.67843	0.045197	0.348102	6.16043	2.48	1.78345	0.545775	3.19232	-5.33537	-6.18449	-4.18396	-8.45203	-5.85239	0.840892	-0.894535	-0.133511	0.511438	0.296874	-1.31201	-0.106253	-0.336918	-4.2117	4.39959		0.701564	1.22009	-0.723235	0.202815	-0.331791	-2.65957	-4.54132	1.4516	-1.65315
	45	0.540386	0.33018	-0.646664	-0.162682	1.18303	-0.55537	0.572863	-10.5846	-0.616612	0.887183	-5.75384	-0.532729	-0.832024	-0.490916	0.449489	-0.340765	0.164259	0.226648	3.94879	2.26778	1.12797	1.25701	4.1114	-7.24215	-6.23257	-4.59254	-10.5471	-6.03559	0.835884	-0.931958	-0.146545	-0.336638	-0.127874	-1.28781	-0.051188	0.32965	-4.02171	2.96061		0.731176	0.243424	-1.30168	0.309622	-1.10861	-3.47809	-4.10184	-1.14806	-0.953325
	50	1.56773	0.708713	-0.725078	0.513431	2.09269	-0.740506	0.898379	-10.6517	-1.25317	0.112778	-2.73954	-1.15631	-1.41848	-1.42366	-1.50398	0.172378	0.651415	0.379718	3.55704	1.22333	0.893792	0.275194	1.92343	-6.67429	-5.89922	-2.41575	-12.6878	-5.47673	0.764335	-1.04839	-0.898815	0.881545	0.268977	-1.20847	-0.573162	-4.70491	1.27888	6.98853		0.218081	0.799336	-1.72477	0.691362	1.18788	-3.7017	-3.89107	-0.14421	-2.2843
	55	1.84757	0.195389	-0.818712	0.350826	0.312628	-1.05627	1.24338	-7.60839	0.924082	-0.692006	-4.12517	-0.819228	-1.01233	-0.901252	-1.43424	0.060501	1.23157	0.138657	6.51621	1.98417	2.10684	1.35139	4.01371	-5.63446	-4.87939	1.9234	-19.507	-7.09036	0.518152	0.641431	-0.891191	0.331397	-0.002377	-1.55016	-0.354519	-1.23905	-0.742316	4.87183		0.102351	-0.740886	-1.22395	0.266811	-0.068646	-2.23938	-3.96559	-0.963934	-0.595729
	60	0.786743	0.762529	-0.588871	-0.921813	1.2611	-0.582923	0.884003	-8.2453	1.98936	0.574843	-5.13814	-0.554091	-1.04997	-1.08097	-0.919031	0.612027	-2.56658	0.088617	5.71941	2.1813	1.71539	2.57526	3.40745	-6.35606	-5.97776	-1.86107	-14.0851	-5.54953	1.87738	-2.61535	-2.08489	-0.236617	-0.628875	-1.89033	-0.503124	-1.2288	-0.364254	5.18955		0.330704	1.39591	-0.891261	0.079005	0.618029	-2.687	-3.44351	-0.773612	0.95536
	65	0.937278	0.579681	-0.677786	0.375628	0.879441	-1.21139	1.08338	-8.43182	0.828444	-0.140377	-5.74574	-0.114525	-0.366794	-1.18995	-1.9117	0.72694	-2.82275	0.089748	5.01199	1.00344	1.19306	1.63219	1.12777	-5.73776	-6.66395	-3.66004	-12.3856	-5.31614	0.624413	-1.77943	-1.35913	-0.205463	-0.896347	-1.89464	-0.352608	-0.489808	1.73167	7.05652		0.398585	0.214486	-0.642734	0.247404	0.11259	-2.53952	-2.40856	-0.660977	0.221162
	70	1.5442	0.655676	-0.979576	0.089262	1.73856	-0.651246	-0.467152	-10.8133	0.61674	0.398531	-7.78517	-0.008563	0.351951	-0.989232	1.31046	0.319646	1.26714	0.614066	6.54204	1.59702	2.01128	2.31926	3.47507	-4.58072	-4.99039	-0.543797	-14.6345	-5.55746	0.24893	-2.17919	-1.67684	-0.775144	0.017296	-0.86094	-0.137965	2.64994	-2.38915	5.25451		0.672489	-0.018059	-1.37906	0.739768	0.742685	-2.35368	-6.22027	-3.06554	-0.170455
	75	2.48451	-0.04686	-1.30859	-0.646544	1.79971	-1.47538	0.47304	-11.0723	1.04337	0.00458	-1.78754	-0.615556	-0.071549	-1.43175	-1.06048	0.044907	-2.43083	0.493191	4.78032	1.40056	2.71109	2.12703	2.82776	-5.2719	-5.04046	-1.74722	-9.87828	-4.07923	0.211598	-2.16461	-1.24212	-0.955428	0.108531	-1.53119	-0.157164	-1.00104	-1.62727	4.45018		0.397127	-1.55843	-2.42025	-0.426959	-0.600052	-3.09764	-3.88439	-2.41063	-0.449073
	80	1.97229	0.293916	-0.7512	-1.02084	1.37019	-1.26511	-0.022597	-11.7078	1.54589	-0.667559	-6.33674	-0.260861	2.00267	-0.60884	1.59861	-0.092893	-3.42131	0.386481	3.71692	-0.385372	-0.098904	0.991797	-0.805491	-4.40576	-4.57865	2.00896	-18.0482	-5.3053	0.666221	-2.28352	-1.12958	-0.986669	0.112257	-0.759828	-0.171266	-5.43267	0.931494	7.68004		0.465568	-1.13519	-0.081886	0.923387	-0.678512	-3.74553	-4.69906	-2.77086	0.32271
	85	2.53182	0.182448	-0.206758	0.235965	1.25093	-0.970135	2.43319	-10.8705	3.42845	-0.157698	-0.954047	-0.455984	3.6172	-0.007886	-0.190136	0.111166	-2.74016	0.138435	5.51182	0.806975	1.26943	1.52701	2.45209	-5.07991	-6.13864	-1.21598	-12.4973	-6.08795	-0.287308	-1.59702	-1.01343	-0.270468	-0.590939	-1.91544	0.093337	-2.28147	0.032611	5.32798		1.6029	-1.21108	-0.054669	0.970985	-0.362344	-2.86871	-3.00868	-3.22175	2.59125
	90	2.37099	-0.070325	-0.78839	0.136798	0.981483	-1.03416	1.64592	-11.1208	2.15138	0.119072	-0.402703	-0.212393	1.54683	-0.992093	-0.748299	0.516984	-1.30144	-0.519016	5.94698	1.54197	2.92203	2.26168	3.04991	-4.17364	-6.30663	-2.67143	-12.3701	-7.38485	3.12819	-4.35984	-2.17646	-0.349663	-0.52517	-1.61429	-0.444444	-4.14032	0.264301	5.31801		1.30476	-0.810595	-1.3276	0.741438	-1.5316	-2.89605	-1.94981	-3.05866	-0.021134
	95	1.92082	-0.437844	-0.665401	-1.30448	0.77654	-0.921408	-0.770318	-11.2735	1.68429	-0.851189	-0.544059	-0.211552	2.48975	-0.422692	1.25124	0.395856	-2.31272	0.445771	3.68134	1.04435	1.87102	1.0359	2.13288	-6.39914	-7.59364	-3.67707	-11.4486	-7.21505	0.173811	-0.069733	-1.41689	0.320306	-0.081298	-1.65333	-0.30508	-2.08921	-1.23712	4.03418		1.01554	-1.95877	-0.035656	0.999845	-1.78601	-2.33374	-4.0059	-1.11184	-1.09568
	100	2.07361	0.012762	-0.461694	-1.71741	1.38248	-1.26629	0.355903	-11.5206	1.55204	-0.182627	-1.30194	0.113563	3.28563	-0.918687	4.4386	1.68847	-2.43964	-0.257849	5.52162	0.299183	2.44884	1.10042	2.0504	-4.66807	-6.16085	-1.09707	-7.3218	-6.29776	0.22663	-2.07767	-2.00848	0.495179	-0.69893	-1.64895	0.18918	0.335745	-1.4588	5.41338		1.60752	-0.789396	0.609726	0.974836	-0.449979	-2.62398	-4.01755	-3.71065	-1.39452
	105	1.34789	-0.159153	-0.794365	-0.482605	1.90967	-0.727057	-0.816857	-11.4441	2.93246	-0.279966	-0.400104	-0.192809	2.20736	-1.20245	0.624712	0.371823	0.928496	-0.498721	3.64582	-0.103919	1.17863	0.820425	-0.054023	-2.06378	-1.26339	3.81424	-3.35888	0.182138	-0.802129	-2.0736	-1.21478	0.326323	-0.94576	-2.14337	-0.353489	-0.732252	-2.48036	5.59246		0.963356	-0.698446	1.26827	0.606033	0.231492	-3.41451	-3.55786	-3.507	-0.299517
	110	2.81259	-0.533806	-1.09264	-0.939093	1.69696	-1.33645	0.897381	-13.6342	1.93737	-0.862806	0.785265	0.580718	3.15157	-1.13988	-0.518528	0.574438	-3.1588	0.502216	0.896883	-0.444676	0.714957	0.719246	-1.53893	-1.32236	-0.279799	4.81341	-9.45244	-3.35521	0.591756	-2.11516	-1.40348	1.68226	-1.16862	-1.87353	-0.261062	-0.492262	-0.821375	6.20378		1.68686	-1.45003	-0.034524	0.490712	-0.415003	-3.59269	-2.34064	-2.39515	-2.51944
	115	3.79704	-0.759711	-1.24316	-0.823042	2.69338	-1.60128	-1.87823	-13.2808	1.39753	-0.008083	-1.37868	0.184218	4.09529	-0.764647	-0.378821	0.039024	-3.36383	0.246973	2.82439	0.341317	0.706389	1.70232	-0.76195	-2.76009	-1.09198	1.79004	-2.64175	-0.889523	2.56494	-3.71023	-1.81491	1.1586	-0.361679	-1.7761	-0.333869	-1.13588	-2.01994	4.52886		2.09995	-2.03324	-0.88016	0.501723	1.0748	-3.81704	-5.66288	-3.54015	-0.806171
	120	3.45722	-0.596436	-1.03442	-0.983393	1.12656	0.261634	0.201758	-12.3713	1.29261	0.077551	1.56908	0.912347	4.60061	-0.85803	0.891357	0.830236	-2.87123	0.152508	0.41471	-0.351083	0.855494	1.20244	-2.36008	-2.29526	0.574201	2.85576	-6.16101	-1.07446	4.4049	-4.22506	-2.21033	0.270518	-0.628324	-1.77524	0.029755	-2.58056	-2.51265	4.29562		2.00731	-1.98137	-0.001251	1.17709	-1.19432	-2.51118	-1.45544	0.295165	-0.682241
	125	3.34947	-0.243063	-1.74476	-2.14529	0.85743	-1.37535	-0.500803	-12.9904	2.89332	-0.405743	0.738708	0.37656	3.7434	-0.900398	0.906035	0.638331	-2.78873	-0.288041	5.04296	1.36296	3.02447	3.77112	0.105186	-2.02314	1.36396	5.86395	-8.09295	-3.88506	-0.18851	-0.459478	-1.61025	1.25931	-0.672617	-1.69004	-0.817611	-2.29994	-3.21006	4.24125		0.847509	-1.46907	-0.198631	-0.107999	-1.89381	-3.31815	-3.58961	-5.47536	-1.66534
	130	2.78502	-0.453051	-2.3102	-0.579486	1.3218	0.017031	-0.306479	-12.3644	1.61484	1.58876	-0.848595	0.623805	4.63875	-0.352159	2.13968	1.23037	-2.94856	-0.962696	2.45316	0.384813	2.28944	2.29069	-1.59406	-2.79354	0.673763	4.86505	-12.332	-4.90175	1.90383	-2.77941	-2.03936	-0.129582	-0.385732	-1.47308	-1.09174	-2.92135	-2.26833	5.15372		1.03503	-1.56913	-0.75984	0.354701	0.255782	-2.46275	-4.63858	-3.559	-1.75269
	135	2.67229	-0.157944	-1.77249	-0.540212	1.54252	-0.324087	-1.89953	-11.3567	2.61573	0.656051	-0.746511	1.33727	3.24403	-0.814347	0.435859	1.96398	-2.31966	-0.720734	4.69831	1.49474	3.13324	3.34797	-0.705208	-2.9887	-0.147194	3.29638	-7.81301	-3.09915	4.52948	-4.67297	-2.80788	-1.09343	-0.658464	-1.69555	-1.08299	-2.81182	-3.28199	3.75442		1.28591	-0.992477	-0.209228	1.22425	0.3378	-2.78041	-4.60338	-3.18298	-0.174211
	140	2.60341	-0.169587	-1.85685	0.826469	1.49592	-0.813994	1.24926	-10.496	2.95007	-0.071071	-2.59515	1.10747	3.83026	-1.09946	1.6319	0.981017	-2.60079	-0.549037	10.9003	2.11173	6.53127	5.0249	2.20533	-2.05124	-0.561693	1.75999	-1.67301	-2.96103	0.833727	-1.38788	-1.50773	-0.213379	-0.827704	-1.77929	-0.74294	-2.12569	-4.04325	5.00659		0.669601	-1.56278	0.701912	1.10223	-1.62979	-2.288	-2.35737	-2.83261	-0.800486
	145	3.05906	-0.799354	-2.20948	-0.061015	0.992071	-0.742614	-0.639666	-10.1999	2.94312	0.816798	2.32474	1.23943	3.44782	-1.22571	-0.230065	0.868616	-3.42264	-0.038005	3.30622	-0.013638	3.55625	2.16387	-2.3883	-3.18622	0.272943	2.51195	-4.98835	-1.56833	0.203078	-1.01215	-1.8584	0.547028	-0.452857	-1.34516	-1.19617	-2.65237	-5.06644	4.28294		1.10316	-2.71673	-1.98544	1.20234	-1.3988	-2.14562	-1.75474	-1.69337	-0.258334
	150	3.01018	-0.902818	-2.14336	-0.297965	0.845759	-0.487381	-2.0094	-9.90567	2.77604	0.440856	-1.52395	0.726682	4.81251	-1.07733	0.470394	1.22924	-3.02628	-0.492723	5.3294	0.983558	4.41681	3.52082	-0.518945	-2.39486	1.28531	8.21173	-16.6208	-3.80362	5.19115	-4.55211	-2.17117	1.47662	-1.07957	-2.26873	-1.46494	-2.63223	-3.23435	3.47739		0.219346	-1.17145	-1.80741	3.12545	-1.44694	-1.79764	-3.34654	-0.214478	0.370282
	155	2.2192	-0.276094	-1.41937	-0.315744	1.32026	-0.870726	-0.713959	-11.013	2.96909	1.66665	1.6372	1.10835	4.32072	-1.05212	0.232431	1.08144	-3.53902	-1.24384	5.05309	0.699405	3.7704	2.77396	0.826684	-4.13341	0.625596	7.47685	-16.1411	-4.68483	4.09829	-4.3525	-2.78166	1.09469	-1.04929	-2.10148	-1.42727	-1.78156	-3.60289	3.83201		-0.553172	-1.51803	1.03619	2.58663	-0.412845	-2.17174	-1.83124	-0.609257	-0.588151
	160	0.190873	-1.13491	-1.43176	-0.708547	0.509249	-0.567428	-1.16375	-10.7345	2.55184	0.22475	2.56076	0.587965	7.64087	-1.27883	0.631573	0.984486	-4.16788	-0.394584	6.61036	1.1995	4.91078	3.94413	1.61805	-3.63993	0.853379	5.20942	-13.0697	-3.29313	4.8841	-4.62118	-2.60771	0.804809	-1.31492	-1.8262	-1.21281	-3.17767	-6.34482	3.10069		-0.34735	-2.33874	1.53401	2.51887	-2.38555	-2.06333	-2.65081	-0.958955	0.218674
	165	2.34517	-1.601	-1.72674	-0.758869	0.954449	-1.07093	-6.08518	-12.6616	2.32982	0.670834	1.76973	0.208495	8.57977	-0.439503	-0.405583	0.826409	-4.52672	-1.20092	3.91874	0.539284	2.65635	2.61278	-0.766066	-3.37781	-0.875376	2.76242	-9.40745	-2.64905	4.00101	-3.90435	-2.54641	0.698052	-1.24122	-1.91813	-1.10895	-1.41976	-7.08879	2.42121		-0.39055	-3.27459	-1.40683	1.00657	-0.895661	-2.80932	-10.5518	-0.235835	0.102087
	170	2.80493	-1.41086	-1.34101	-0.98411	0.800434	-1.65842	0.003176	-13.9495	1.842	0.081047	-1.41677	2.01561	5.21098	-1.19141	0.01298	0.689723	-4.20462	-0.867187	5.32884	0.321853	4.44003	3.12533	1.38573	-3.54236	-1.25164	1.48781	-10.3546	-1.12215	5.14223	-4.48829	-2.79171	0.518591	-1.05266	-2.02381	-1.10807	-2.4297	-4.44008	3.18229		1.45672	-3.52623	-0.633497	0.910402	-1.88165	-3.64326	-4.61304	-0.794105	-0.464656
	175	1.89955	-0.773235	-1.28344	-0.289673	1.55646	-0.651127	-1.38759	-13.3852	0.998412	1.05375	-0.63885	1.9227	5.81101	-0.687291	0.763385	0.777368	-2.73895	-0.238635	1.76193	-0.515306	2.56948	2.34565	-1.86817	-3.95967	-2.09878	1.11552	-4.99181	-0.876837	1.52696	-1.31937	-1.48569	0.708847	-1.56009	-2.14881	-1.12794	-0.599394	-4.22069	4.34549		0.112991	-1.4236	-0.39215	1.74419	-0.33986	-3.19424	-4.46364	-2.91234	-0.748414
	180	2.79969	-1.14021	-1.42241	-1.04264	0.044981	-0.631304	-0.622972	-10.8228	2.46421	0.690013	2.38128	1.95887	5.19908	-0.402739	0.009741	1.55843	1.45465	-1.64861	-0.463054	-0.088542	2.77271	2.00603	-4.04331	-4.93818	0.182358	5.43541	-16.7061	-2.98483	0.541844	-1.35819	-1.34053	1.78003	-1.9298	-2.61546	-1.30941	-2.06632	-3.42375	4.07908		0.766883	-2.01694	-1.46233	1.51389	-2.71434	-1.22348	-4.90449	1.79384	-0.847904
	185	0.6039	-0.808977	-1.00664	-0.881667	0.176395	-1.50978	-3.49684	-12.2613	2.13766	0.914406	2.66749	2.04665	5.06433	-0.795867	1.26098	1.57788	-2.59729	-1.45481	4.74876	1.41768	4.37007	3.59971	-0.863367	-4.36723	-2.2075	0.601416	-5.93405	-2.15959	3.38895	-3.10866	-1.98492	0.223543	-1.66245	-2.22883	-1.08009	-1.99379	-4.46589	4.10663		0.944735	-2.38522	1.82981	2.44366	-1.42989	-2.53854	-5.13612	3.03411	-1.12526
	190	2.0744	-0.985765	-1.61207	0.11394	0.801462	-1.54771	-2.38183	-14.7483	1.11438	0.808599	-2.46275	1.72387	5.93862	-0.687544	-0.563501	1.23702	-3.96463	-1.44344	9.79814	1.33401	6.38111	4.75594	1.09397	-3.78374	-2.04161	-0.373595	-7.94807	-1.66379	1.26025	-1.11856	-1.5875	0.227146	-1.74309	-2.63335	-0.89083	-1.98199	-3.36459	5.27057		-0.559628	-2.62168	-0.766466	-0.319736	-1.03353	-3.42728	-4.12143	-1.19828	-2.17237
	195	2.6764	-0.720833	-1.10854	0.54675	0.972009	-1.70565	-0.430443	-14.6895	1.23563	0.649941	-2.02385	2.26821	6.56818	-0.779478	0.455548	1.401	-4.49566	-1.30176	2.5775	-0.069069	3.17362	2.14233	-1.90328	-4.53768	0.891841	7.60507	-11.9253	-3.75631	2.58463	-1.7131	-1.32812	-0.569379	-1.89891	-2.5446	-1.22911	-2.49584	-7.08333	5.0094		1.09791	-2.06738	-0.26425	0.162923	-1.91024	-3.69968	-1.00543	-1.28956	-2.46386
	200	2.52581	-0.528488	-0.303831	-0.020824	1.00401	-1.34786	0.223654	-15.8263	1.43069	0.403836	-5.84989	2.087	5.84841	-1.1713	2.19279	1.63318	-0.096898	-1.56715	1.33985	0.352466	4.14678	2.29195	-1.7561	-5.79277	-0.858179	3.92877	-15.2714	-3.59623	1.32349	-1.44114	-1.57404	0.115344	-1.42011	-1.54821	-0.821396	-2.25645	-7.44526	5.54871		0.529763	-2.53693	2.535	1.10402	-2.01803	-3.41888	-4.61463	-1.31469	-2.68039
	205	0.529582	0.055713	-0.37103	-1.49767	0.40215	-1.62928	-2.0297	-14.2811	3.33518	0.305189	-5.24159	-0.029521	7.51806	-0.178423	0.355487	0.776635	-5.07041	-1.41609	11.9337	3.45212	8.86023	5.61504	6.83348	-5.22112	0.048125	3.41246	-11.5524	-1.92571	1.53616	-2.19938	-1.80501	-1.73597	-1.79128	-2.3491	-1.4832	-1.65489	-4.63107	7.37461		-0.191864	-0.493014	2.87907	0.285552	-2.74044	-2.53539	-6.94016	-0.173072	0.0739
	210	1.44223	-0.784932	-0.881225	-0.420042	0.989789	-1.04105	1.4887	-18.114	1.75143	0.814923	-6.45981	-1.22126	8.17966	-0.303946	1.56284	1.49657	-4.37523	-1.34736	6.75205	2.02691	4.58315	3.2056	2.77996	-4.85357	-0.294768	3.51114	-14.3341	-3.77869	-0.093511	-1.11988	-0.145958	-1.20713	-1.73284	-1.72472	-0.949013	-2.54736	-6.60288	6.44769		0.176273	-1.89671	-0.066357	0.380676	-2.54665	-4.12411	-2.73308	-2.02207	-2.21626
	215	2.47278	-1.03571	-0.719574	0.443803	0.916017	-1.58434	0.018347	-15.5299	2.11525	1.27825	-1.50437	-3.25281	6.55714	-0.281495	0.304612	1.2019	-0.175704	-1.43208	9.22635	2.63136	6.88253	5.09705	4.99376	-6.58069	1.07853	6.36198	-21.3025	-4.02474	1.04398	-1.76162	-1.28829	-1.81148	-1.29764	-1.36271	-1.59665	-2.87378	-7.96461	5.84821		0.531023	-2.04008	-0.128277	0.702103	-2.09492	-3.46203	-3.85005	-1.91004	-2.37814
	220	2.96417	-1.1477	-0.644741	0.409419	0.832758	-1.7598	-0.194893	-15.5853	2.23431	0.407869	-1.06679	-0.69225	5.07725	-0.613163	0.423117	1.23005	-4.43107	-1.22825	3.67725	0.541657	3.36039	2.67562	1.24729	-5.12273	-0.137714	2.91228	-13.8193	-1.51765	1.37785	-2.24452	-1.5685	-2.26789	-1.23351	-1.57119	-1.13215	-1.86488	-7.96345	4.76258		0.983348	-1.63317	-0.183888	0.919206	-1.62726	-3.49309	-7.32225	-0.740594	-3.03265
	225	1.40923	-1.31522	-0.520731	0.341727	1.20566	-0.670543	0.841654	-16.9032	2.48607	0.872222	-5.51783	-1.05377	4.48439	-0.584837	0.468791	1.64563	-4.28927	-1.05795	7.33312	1.10707	5.4246	3.47535	2.01	-7.39617	0.509425	5.02273	-20.8843	-3.59835	0.201126	-1.37822	0.494535	-2.30535	-1.38397	-1.65302	-1.01455	-1.81984	-6.55874	5.69016		0.811109	-2.06045	0.722513	0.912009	-0.781786	-3.30214	-4.25742	-1.71928	-2.19923
	230	2.09919	-1.76001	-0.840295	0.759246	0.781929	-0.835693	-0.230081	-14.8361	2.57542	1.05557	-0.24856	-2.50008	3.91239	-0.791401	1.31245	0.617254	-5.22973	0.146348	3.5695	0.475114	5.0083	2.47392	0.402702	-6.7109	-0.953457	3.3787	-16.9226	-3.43898	0.740642	-1.2291	-1.2034	-1.35067	-1.75364	-2.13295	-1.22248	-2.32046	-7.42059	4.35841		0.414841	-2.46237	0.540343	-0.164523	-1.50111	-2.62058	-7.02848	-1.81714	-1.24109
	235	1.19731	-1.19393	-0.308298	-0.15452	0.405406	-1.07219	1.53844	-14.4211	2.79835	0.104022	-1.41068	-2.94753	6.19643	-0.640637	0.523246	0.691111	-1.42778	0.260548	3.16452	0.181962	4.66284	2.03245	0.428819	-5.11301	-1.24083	2.118	-14.3612	-2.0808	0.566011	-0.850307	-0.098614	-2.17668	-1.4634	-1.5437	-1.43796	-2.68247	-7.28856	4.43878		0.282941	-2.63241	1.69708	-0.232988	-3.11036	-3.17902	-2.78307	-0.691397	0.089144
	240	1.94708	-1.26296	-0.491116	-0.689232	1.59248	-0.44566	1.82563	-15.341	2.5589	1.91208	-3.0225	-3.04315	5.5644	-0.321513	-0.702311	1.31836	-5.58073	-1.48067	2.83056	-0.351745	4.53348	1.81715	-1.15409	-5.9067	-1.09981	2.08457	-18.3836	-1.40843	1.28227	-1.46915	-6.85194	-0.348871	-2.02335	-1.61155	-0.955432	-2.27999	-7.24539	4.0721		0.639219	-1.87437	1.08194	-0.437898	-1.0503	-2.72099	-2.65304	-0.282285	-1.17587
	245	0.994904	-1.43289	-0.505481	-0.577402	1.4237	-1.47538	2.16291	-16.8974	2.33997	1.8006	-2.0813	-0.416175	4.46618	-0.366815	-0.240211	1.22228	-5.94384	-1.37608	0.457324	0.171026	4.7955	2.15658	-1.78508	-6.73174	-1.42738	-0.705345	-9.94357	-3.04926	1.7803	-2.01696	-6.09724	-2.11333	-1.42793	-1.74902	-1.09415	-2.10738	-6.44808	5.97088		-0.561322	-3.19731	1.09627	0.137259	-2.37077	-3.88756	-3.38526	-3.12747	-0.016771
	250	-1.30418	-0.911982	-0.549799	-0.734199	0.550856	-0.930622	2.46544	-14.3886	3.95703	1.37223	-0.107574	-0.833435	5.24379	-0.077648	0.124114	0.436348	-1.9276	-1.15991	1.87419	-0.014671	4.43416	1.51368	-1.70613	-6.18064	-1.59627	0.338492	-15.5666	-4.19318	0.967739	-0.742538	-0.721341	-1.43281	-1.68577	-2.13077	-1.35385	-1.59988	-6.40787	5.95669		-0.746668	-2.30883	0.451038	-0.453862	-1.83536	-2.30102	-4.91426	1.30472	0.042153
	255	-0.852919	-1.36215	-0.619794	-0.811415	0.99169	-1.09375	1.58416	-15.7711	3.68447	-0.541209	0.382904	-1.04165	5.20842	0.150514	4.01589	0.993832	-4.92718	-1.83406	0.125342	-0.443528	3.49548	0.791206	-0.595458	-5.05762	-1.16185	0.263811	-14.2462	-2.27936	1.07956	-0.851257	-1.41084	-2.17817	-1.45671	-1.32083	-1.03061	-5.22403	-4.00464	7.91329		-0.171981	-2.55535	-0.23544	-1.03357	-2.21863	-3.41545	-4.01819	-1.93991	1.55936
	260	2.02258	-1.89149	-0.835269	-0.518598	0.74904	-0.281154	1.45248	-16.568	2.22225	0.117744	-1.31727	-0.798863	5.49407	-0.065323	-0.435148	0.841573	-1.74481	-1.17705	2.74476	0.115762	4.90721	2.08185	-1.35089	-5.05563	-2.9891	-1.9601	-9.35082	-3.52235	1.55929	-1.285	-1.48008	-1.29692	-1.93772	-2.23203	-1.38947	-3.35277	-7.3046	5.74446		-0.35319	-3.72452	-0.155694	-1.38651	-2.82155	-3.39228	-4.66121	-2.91887	-1.39274
	265	1.92087	-1.30908	-0.518667	-0.247138	0.500261	0.198325	-1.82204	-13.885	3.3145	1.02668	-1.79332	-0.454784	5.40862	0.608175	0.012494	0.582575	-6.02611	-1.28734	0.539505	-0.638344	3.55717	1.62214	-3.59739	-6.36576	-1.52255	-0.227401	-11.7373	-3.2557	1.74713	-2.17021	-1.7038	-1.33681	-2.17985	-2.19358	-1.27488	-2.78167	-7.10516	5.77925		-0.376382	-2.8904	0.199554	-0.407874	-2.70644	-2.66001	-4.80838	0.739508	-0.783144
	270	-0.457791	-1.30375	-0.365848	-0.685869	-0.114244	-0.802401	-2.37906	-13.5826	4.23577	1.24809	1.39759	-0.206654	5.31879	-0.277046	-0.655825	1.1676	-5.79871	-1.61711	3.0035	-0.433239	4.60181	2.25957	-2.10099	-5.75402	-2.94938	-2.65837	-10.6141	-1.62013	1.06168	-0.102965	-1.27648	-1.27109	-2.32694	-2.20824	-1.57602	-3.00903	-6.58376	6.56455		-0.389354	-2.66449	0.60646	0.653167	-2.36915	-2.23521	-4.70772	1.44881	0.282894
	275	0.765517	-1.88324	-0.995856	-0.683935	0.130272	-0.942661	0.10062	-14.7089	3.66895	2.17652	-3.1138	0.212818	4.98786	-0.18279	-0.503962	0.578827	-5.86108	-1.47431	1.33359	-0.821116	4.12727	2.02953	-4.59505	-7.07199	-2.32914	0.953331	-13.6057	-2.81056	0.858521	-1.48898	-2.22583	-0.674189	-2.18591	-1.68809	-1.14201	-6.60175	-5.40773	8.81303		-1.13148	-3.4464	-1.37838	-0.121879	-3.02052	-2.90387	-5.99385	-2.32975	-0.04627
	280	0.565377	-2.18802	-1.15649	-0.529135	-0.102378	-1.17866	0.088955	-15.3393	2.26406	0.292722	0.556031	1.03801	4.86246	0.257354	-1.08737	0.657496	-5.92159	-1.40338	0.257594	0.014711	4.72248	2.74661	-2.33083	-6.55097	-2.75766	-1.69701	-14.5066	-2.86069	0.966492	-1.06374	-1.47766	-0.641788	-2.38594	-2.52336	-1.07815	-2.32348	-5.74245	7.99439		-1.89624	-2.76576	-1.34205	-1.56633	-4.59557	-3.14248	-6.29525	-2.14001	-0.925677
	285	-1.48469	-2.09273	-1.01673	-0.120165	-0.403031	-0.660407	1.10625	-13.6002	2.6942	1.11831	1.11735	0.88334	5.12813	0.105223	-0.79319	0.567585	-5.9541	-0.981366	1.70608	-0.345759	4.68583	2.27203	-1.7029	-8.30926	-0.711904	2.23618	-14.0206	-1.95565	1.85338	-0.973383	-1.84997	-1.92243	-2.21499	-1.71122	-1.38065	-4.43638	-7.04021	6.65163		-2.24512	-4.08225	-1.88485	-1.53335	-3.09582	-1.88394	-5.31571	-0.445321	-0.588039
	290	-0.927796	-1.48086	-0.404902	-0.288538	0.573337	-0.283462	-0.860004	-17.5075	2.49819	1.22747	-2.92144	0.196386	5.14773	0.250101	0.224286	0.445131	-5.59029	-1.37493	1.36399	-1.06036	5.03743	2.36618	-3.24522	-6.04901	-2.66012	-0.656931	-12.555	-3.24802	1.25261	-0.634302	-2.82089	-2.03017	-2.43558	-2.62013	-1.72978	-5.77749	-5.92977	7.87928		-2.04858	-3.24592	0.088722	-2.28925	-3.23639	-3.43675	-2.40883	-2.13292	0.343743
	295	-0.389929	-1.95075	-0.72645	0.345659	0.694446	-1.38008	0.003516	-18.8414	1.3467	1.23022	-2.73197	0.115256	5.40699	0.476587	0.049601	0.610396	-5.35378	-1.60384	1.96155	-0.021081	5.25922	2.45583	-0.996279	-6.15308	-2.42678	0.313736	-14.0389	-3.72552	1.81086	-0.933962	-5.72333	-0.621912	-2.07757	-2.2223	-1.47578	-3.39125	-6.6766	7.62976		-2.91174	-4.73485	-2.1144	-2.7674	-2.07942	-4.37165	-6.08305	-5.02612	-2.70408
	300	-2.04417	-1.88397	-0.622965	-0.211324	0.133933	-1.29106	0.680011	-17.8396	2.69112	1.41989	13.4808	-0.26882	4.08445	-0.07973	-1.33964	0.303923	-2.75585	-2.31848	2.71943	-1.04209	5.23166	2.58968	-3.47629	-8.22276	-2.19553	2.06084	-15.4343	-4.1888	1.70032	-0.231006	-5.98293	-1.76486	-2.94415	-2.85352	-1.89165	-3.59787	-5.23712	7.69399		-2.54158	-4.01971	-0.600304	-2.45008	-0.848419	-3.34001	-4.76947	-4.22122	1.36226
	305	-1.26405	-1.8715	-0.674248	-0.39087	-0.007946	-0.247218	-0.073712	-15.4285	2.33131	0.878993	-3.70993	-1.22266	3.77101	0.262058	-1.53962	0.146857	-7.01743	-1.82403	2.42326	-0.46225	5.01835	2.79994	-3.8434	-7.10153	-2.51987	-0.196665	-15.1095	-4.88489	1.90142	-0.660844	-2.34804	-1.92754	-2.77379	-2.49997	-1.60779	-3.67344	-5.46322	7.01562		-3.55051	-3.19499	-1.12289	-2.46994	-3.11395	-3.31666	-5.78437	-5.56211	1.29225
	310	-0.142864	-2.00403	-0.468823	-0.590853	-0.553648	-0.630759	-1.60085	-15.8126	2.36087	0.939789	-5.62491	-1.10573	3.89554	0.154634	1.7605	0.281949	-7.06122	-2.38978	2.07531	-0.35155	5.313	2.25835	-2.13922	-7.47078	-4.36547	-2.10288	-12.0139	-4.58339	3.11668	-1.67907	-4.20228	-2.003	-3.22337	-3.11053	-1.4241	-3.3758	-5.70878	7.09111		-2.7072	-3.1639	-0.961673	-3.53376	-3.58949	-3.10287	-6.16059	-4.7499	-0.425893
	315	-1.52532	-2.40153	-0.480798	-2.57975	-0.534911	-0.774475	1.19817	-15.5125	2.94707	1.17699	-4.24854	-1.37936	3.22852	0.002652	-0.395983	0.411687	-6.87964	-1.663	1.89316	-0.498539	5.30127	2.40359	-2.07777	-7.64065	-2.71126	1.78088	-17.865	-4.51009	2.45403	-1.88676	-2.24952	-2.11932	-3.50419	-2.78127	-1.65417	-4.9514	-6.80554	6.70224		-3.54707	-4.5685	0.253878	-1.53256	-3.70743	-3.55536	-6.47771	-3.75792	0.882378
	320	-2.0498	-1.94843	-0.275152	-2.25259	-0.657147	-0.168788	-1.26868	-15.0903	2.89875	1.52966	-3.24304	-1.16908	3.49498	0.243603	-0.763592	0.085229	-6.05366	-1.63643	3.14055	0.260703	6.13633	2.73745	1.11102	-7.88017	-3.71207	-1.23546	-11.0183	-5.28019	1.1827	-1.15113	-3.7367	-1.80716	-2.92046	-2.85773	-2.0436	-5.63605	-5.26268	7.42677		-3.61001	-4.34392	0.061943	-1.92946	-2.51906	-2.1291	-5.94908	-3.08345	1.36494
	325	-1.15258	-2.323	-0.061738	-3.12344	-1.12361	-1.08373	-7.3172	-15.3131	2.34687	0.523918	6.36504	-1.52432	4.03768	0.227086	-0.755932	-0.073102	-6.76159	-1.85929	0.83308	-1.2449	5.18058	1.69626	-0.572165	-8.92017	-2.43591	5.04757	-11.6446	-6.59794	1.49661	-1.63784	-4.86564	-2.71402	-2.71855	-2.55343	-1.59884	-4.95428	-4.61468	7.85271		-4.41381	-4.40684	1.74495	-3.20477	-3.70181	-3.80443	-10.8296	-5.27747	1.96484
	330	-2.24465	-2.68491	-0.491507	-2.53417	-0.957799	-0.597777	-3.73917	-15.7128	0.68086	-0.428975	-1.32857	-1.3564	3.98157	0.541856	-1.05268	-0.192921	-6.87037	-1.72885	0.825328	-0.749514	6.2616	1.49151	-1.947	-9.21847	-4.18527	-0.22969	-14.1768	-5.30096	1.67453	-1.4187	-4.99435	-3.2382	-2.89651	-2.68126	-1.81316	-6.02113	-4.02967	7.71281		-4.09827	-5.26431	0.920251	-3.07379	-2.3404	-3.514	-6.4407	-5.98069	0.358239
	335	-3.64644	-1.34387	0.204005	-2.52675	-0.213675	-0.835165	-7.13604	-13.1907	2.73117	1.22351	-3.46069	0.301907	3.6342	0.137623	-0.877449	-0.074854	-6.47481	-1.72331	-0.899893	-0.530423	5.66886	1.87551	-1.1754	-9.74989	-3.30116	0.195784	-16.5243	-4.52548	1.10601	-1.81573	-6.23654	-3.69231	-2.37663	-2.7953	-1.65273	-4.74026	-4.30466	8.30238		-2.88239	-3.51359	2.74461	-4.36481	-2.15842	-4.00163	-10.472	-6.00547	1.50561
	340	-1.35316	-1.50059	-0.475471	-2.86674	-0.366947	-1.03807	-6.67409	-15.3676	1.78311	0.273637	-8.50423	-0.211834	4.17117	0.259586	-1.09212	-0.212622	-6.28221	-1.81002	-0.720686	-0.681217	5.35447	1.83399	-1.64312	-10.0592	-3.52452	2.88706	-23.2992	-6.60616	1.84842	-2.68024	-3.87358	-3.93058	-2.95386	-3.05259	-1.84765	-5.43033	-4.54922	7.08781		-3.17274	-1.90845	1.22055	-3.77609	-4.81753	-4.52171	-11.9141	-5.56436	1.25268
	345	-1.85724	-2.5662	-0.589192	-4.59197	-0.36796	-0.673666	-4.91476	-16.1834	1.64374	0.840246	-8.02873	0.162678	4.4779	0.242266	-0.479008	-0.176664	-5.98647	-1.87192	-0.950959	-1.51058	3.9382	1.52599	-3.00815	-9.29303	-3.81972	-0.177509	-20.9205	-3.97516	1.01345	-1.29137	-6.34047	-3.33708	-2.80583	-2.90598	-0.898569	-6.38061	-3.57749	7.61253		-2.93634	-4.80624	0.38065	-2.56757	-2.48188	-3.64766	-10.9233	-7.79038	1.74199
	350	-1.66902	-1.82159	-0.408799	-4.1294	-0.533798	-0.399632	-1.24244	-18.3143	2.17074	0.084544	-8.09033	0.525507	4.26107	0.429903	-0.602487	0.795754	-6.05311	-1.68817	-0.283963	-1.45544	4.78961	2.07447	-2.61128	-8.72477	-2.42267	1.07277	-15.1349	-4.26551	0.780097	-0.062331	-6.43979	-3.09876	-3.1062	-3.24772	-1.33295	-5.97563	-4.24076	7.2401		-3.89466	-3.14895	0.928932	-4.04903	-2.61925	-3.63331	-7.50318	-7.50522	2.23824
	355	-0.48237	-1.92696	-0.242547	-1.09132	-0.192351	0.390963	-7.81409	-16.6854	0.417588	-1.03627	-7.89208	-0.420094	3.04092	0.323965	-0.1901	0.345335	-5.84947	-2.00312	0.743884	-1.4425	4.91479	1.83237	-2.10202	-9.25344	-4.14108	-0.016056	-18.3631	-4.32756	0.749764	-0.716276	-6.8601	-1.59026	-3.70824	-3.35108	-1.04265	-8.0349	-4.10553	7.40087		-2.08742	-3.59751	0.462402	-5.03549	-1.9055	-3.89965	-7.9469	-5.63462	0.494146
	360	0.014029	-2.22509	-0.575058	-1.16678	-0.388033	-1.5947	-5.19357	-15.4866	1.66169	0.067221	-7.79508	0.004321	4.1575	0.264948	0.730812	0.298612	-5.96092	-1.89975	-0.667085	-0.913582	5.05477	1.12349	-2.50251	-10.904	-4.16515	-0.483978	-17.5986	-5.39121	0.192071	-0.937027	-0.993124	-1.08196	-4.08579	-3.48521	-1.80324	-7.04695	-4.73754	5.98674		-1.58728	-3.58779	-1.14104	-6.77498	-3.23988	-4.97344	-10.1723	-6.675	0.917033
	365	-1.02361	-2.01398	-0.353902	-1.73902	-0.257234	-1.33793	-4.67232	-19.4806	1.00571	0.611815	-8.27531	-0.037407	3.21526	-0.055278	0.80804	0.475427	-5.65418	-1.85013	-0.120689	-1.08247	5.11263	2.15435	-3.33437	-9.43068	-4.07571	-0.468794	-14.4345	-5.11631	0.040086	-0.443251	-6.66609	-0.60812	-4.32712	-3.93174	-1.15629	-7.9007	-3.83476	6.25915		-1.3389	-3.29367	0.490734	-7.53688	-4.52011	-5.53054	-11.2963	-8.77148	0.809198
	370	-0.205215	-2.86085	-0.860606	-0.656651	-0.652806	-1.17931	-5.3239	-15.5002	1.76744	0.599088	-7.44072	-0.474739	4.08344	-0.21201	-0.235549	0.420919	-6.61653	-1.95532	-1.22532	-1.64715	3.6711	1.16637	-3.26036	-9.16033	-4.09565	-1.31903	-16.7364	-3.9174	0.453421	-0.812485	-6.67156	-0.345449	-4.24997	-3.60177	-1.13681	-6.15858	-4.00592	7.85874		-1.74914	-5.30563	-1.00535	-7.3433	-3.58337	-4.05426	-10.4595	-7.41066	3.05837
	375	0.528244	-2.47318	-0.956503	-1.22579	-0.251221	-2.54599	-5.4442	-16.2524	1.28632	0.676835	-7.83674	-1.04598	4.08678	0.202837	-0.033059	0.031611	-6.99065	-2.02663	-0.736662	-1.11997	4.12806	1.53997	-3.45754	-9.32268	-4.57095	-0.237286	-15.0293	-5.39711	1.15073	-0.509075	-6.63518	-0.874433	-4.23116	-3.76883	-1.32615	-6.03766	-3.98011	6.24273		-1.87527	-5.003	-0.812658	-7.91622	-2.87374	-6.03682	-7.12897	-8.1748	1.12418
	380	-0.121969	-1.71564	-1.0071	-1.44502	-1.25073	-1.41646	-0.483195	-18.8946	0.610955	0.929554	-9.52402	-0.902276	4.51304	0.502963	0.641671	0.068924	-6.4046	-2.3676	-1.56209	-1.19273	3.89014	0.915309	-3.23335	-10.4016	-5.63166	-1.14494	-14.9028	-4.84685	1.19784	-1.23504	-6.55192	-0.465402	-4.0875	-3.76652	-1.57048	-8.08261	-6.02976	5.24618		-2.16824	-3.28263	-0.497932	-7.62723	-5.83335	-5.52023	-1.99852	-9.65741	0.558872
	385	-2.43129	-1.71401	-0.783828	-1.65402	-0.640826	-1.51703	-2.37389	-17.3442	0.631691	1.62036	-8.96842	-1.08645	4.41011	0.076783	-0.173604	-0.307803	-4.27672	-2.49174	-1.67055	-1.02275	5.24726	1.2731	-3.59667	-10.7316	-4.10399	0.11211	-15.7683	-4.59084	1.24742	-0.037948	-6.44581	-0.581527	-4.5908	-4.11945	-1.9967	-7.46496	-5.0685	6.35656		-1.83834	-2.5237	-0.179361	-8.03518	-3.92362	-5.57877	-4.61795	-9.49827	0.926006
	390	-2.13805	-2.12249	-0.828261	-2.05555	-1.3549	-1.73376	-5.26449	-16.4759	1.13925	0.546919	-10.3204	-1.26399	4.35072	-0.046093	0.17695	0.398259	-6.88509	-2.44088	-1.00989	-0.746224	5.6708	1.61109	-2.8771	-11.0098	-4.29207	-0.013066	-14.9108	-2.79508	1.04822	-0.233154	-5.96537	0.043968	-4.74837	-4.37759	-2.14988	-7.17679	-4.78686	7.19123		-1.51245	-2.90708	0.494427	-8.13115	-4.73291	-5.85695	-7.70099	-11.4774	0.902179
	395	-2.24964	-1.98299	-0.495446	-2.75399	-1.27328	-0.933969	-3.67236	-19.7137	0.024727	1.20491	-10.5446	-1.10914	4.40806	0.110545	0.167248	0.306434	-6.71247	-2.7457	-0.769871	-1.27707	5.27049	1.53865	-3.8258	-11.0377	-3.4739	2.738	-21.9458	-8.26421	2.27103	-1.286	-5.42424	-0.475402	-4.65734	-4.44643	-1.81347	-7.98453	-4.52156	7.04839		-1.35305	-2.73255	1.24027	-6.42659	-4.75965	-5.43981	-7.02169	-11.556	0.637565
	400	-1.56897	-1.64236	-0.373079	-2.23401	-1.54371	-2.30052	-5.51615	-21.1672	-0.176691	0.553077	-10.5787	-1.48381	3.07985	-0.146758	0.020418	0.031794	-7.50784	-2.92377	-2.1985	-2.03303	4.9191	1.41924	-3.79823	-11.4534	-4.30744	1.30583	-21.678	-5.82831	1.63443	-1.08735	-1.74703	0.40205	-4.2813	-4.03637	-1.06862	-8.20187	-4.81043	6.90781		-1.21263	-2.40827	1.12536	-7.60525	-5.86518	-6.42388	-7.66746	-12.1442	-0.426442
[truncated: 125 more columns]

## Sheet: Figure 4d
Figure 4d
	Time [min]	Rac1 sensor signal [% above average]	Edge velocity [μm/min]
	0	15.4047	0.0499991
	0.166667	18.1066	0.0624114
	0.333333	21.2946	0.0758307
	0.5	24.9991	0.089914
	0.666667	29.2621	0.10437
	0.833333	34.1568	0.119038
	1	39.8267	0.133884
	1.16667	46.4681	0.148924
	1.33333	54.2866	0.164314
	1.5	63.5098	0.180444
	1.66667	74.4006	0.197894
	1.83333	87.2278	0.217274
	2	102.214	0.239114
	2.16667	119.471	0.263742
	2.33333	138.917	0.291119
	2.5	160.236	0.320695
	2.66667	182.886	0.35135
	2.83333	206.09	0.381483
	3	228.863	0.409212
	3.16667	250.091	0.432627
	3.33333	268.644	0.450053
	3.5	283.517	0.460232
	3.66667	293.997	0.462532
	3.83333	299.781	0.457159
	4	300.987	0.44513
	4.16667	298.122	0.428031
	4.33333	292.036	0.407837
	4.5	283.793	0.38668
	4.66667	274.538	0.366491
	4.83333	265.358	0.348749
	5	257.144	0.334474
	5.16667	250.494	0.324284
	5.33333	245.723	0.318328
	5.5	242.891	0.316331
	5.66667	241.868	0.317699
	5.83333	242.391	0.321628
	6	244.096	0.327287
	6.16667	246.609	0.33395
	6.33333	249.602	0.340934
	6.5	252.769	0.347562
	6.66667	255.841	0.353322
	6.83333	258.617	0.357916
	7	260.93	0.361211
	7.16667	262.698	0.363162
	7.33333	263.978	0.363804
	7.5	264.915	0.363216
	7.66667	265.682	0.361464
	7.83333	266.473	0.358535
	8	267.466	0.354378
	8.16667	268.791	0.349007
	8.33333	270.531	0.342494
	8.5	272.763	0.334988
	8.66667	275.552	0.326815
	8.83333	278.922	0.318454
	9	282.905	0.31042
	9.16667	287.565	0.303162
	9.33333	292.959	0.297038
	9.5	299.129	0.292292
	9.66667	306.079	0.289063
	9.83333	313.74	0.287338
	10	321.92	0.28685
	10.1667	330.277	0.287094
	10.3333	338.318	0.287484
	10.5	345.453	0.287461
	10.6667	351.01	0.28642
	10.8333	354.276	0.283714
	11	354.568	0.278652
	11.1667	351.268	0.270549
	11.3333	343.886	0.258855
	11.5	332.125	0.24324
	11.6667	315.909	0.22359
	11.8333	295.411	0.200047
	12	271.106	0.173079
	12.1667	243.731	0.143475
	12.3333	214.185	0.112305
	12.5	183.485	0.0807973
	12.6667	152.705	0.050179
	12.8333	122.862	0.0215413
	13	94.829	-0.0042823
	13.1667	69.2756	-0.0267801
	13.3333	46.6026	-0.0457779
	13.5	26.9289	-0.0614095
	13.6667	10.144	-0.0740703
	13.8333	-3.99642	-0.0843245
	14	-15.8022	-0.0927995
	14.1667	-25.6156	-0.100053
	14.3333	-33.7712	-0.106558
	14.5	-40.5747	-0.112727
	14.6667	-46.2792	-0.118874
	14.8333	-51.0731	-0.125182
	15	-55.0728	-0.131762
	15.1667	-58.3406	-0.138694
	15.3333	-60.939	-0.146039
	15.5	-62.9565	-0.153757
	15.6667	-64.4822	-0.161597
	15.8333	-65.5788	-0.169052
	16	-66.3109	-0.175422
	16.1667	-66.7357	-0.179851
	16.3333	-66.911	-0.181447
	16.5	-66.8923	-0.179448
	16.6667	-66.7325	-0.173331
	16.8333	-66.4765	-0.162845
	17	-66.1594	-0.148067
	17.1667	-65.8043	-0.129456
	17.3333	-65.4258	-0.107818
	17.5	-65.0323	-0.0841911
	17.6667	-64.6249	-0.0597086
	17.8333	-64.1992	-0.0354413
	18	-63.7428	-0.0123017
	18.1667	-63.2427	0.008985
	18.3333	-62.682	0.0279066
	18.5	-62.0353	0.0441594
	18.6667	-61.2678	0.05756
	18.8333	-60.3335	0.0680154
	19	-59.1598	0.0755933
	19.1667	-57.6398	0.0805055
	19.3333	-55.6532	0.0830427
	19.5	-53.0942	0.0835852
	19.6667	-49.8755	0.0825791
	19.8333	-45.9388	0.0804926
	20	-41.2818	0.0778367
	20.1667	-35.9681	0.0751023
	20.3333	-30.1226	0.0725952
	20.5	-23.9401	0.0704341
	20.6667	-17.664	0.0686542
	20.8333	-11.5405	0.0672264
	21	-5.79686	0.0660575
	21.1667	-0.623004	0.065016
	21.3333	3.83851	0.0639508
	21.5	7.50553	0.0627457
	21.6667	10.3608	0.06135
	21.8333	12.4413	0.0597339
	22	13.7998	0.0578435
	22.1667	14.4918	0.0555947
	22.3333	14.567	0.0528889
	22.5	14.054	0.0496528
	22.6667	12.9491	0.0458725
	22.8333	11.2234	0.0415893
	23	8.83674	0.0368824
	23.1667	5.75644	0.0318737
	23.3333	1.97538	0.0267095
	23.5	-2.47581	0.0215319
	23.6667	-7.51983	0.0165047
	23.8333	-13.0395	0.0118169
	24	-18.8903	0.00759807
	24.1667	-24.9173	0.00390832
	24.3333	-30.9576	0.00079316
	24.5	-36.8507	-0.001718
	24.6667	-42.4684	-0.0036141
	24.8333	-47.7363	-0.0048859
	25	-52.6145	-0.00555
	25.1667	-57.086	-0.0056472
	25.3333	-61.1588	-0.0052163
	25.5	-64.8487	-0.0043519
	25.6667	-68.1674	-0.0032486
	25.8333	-71.1353	-0.0021182
	26	-73.7747	-0.0011135
	26.1667	-76.0975	-0.0003274
	26.3333	-78.1068	0.00020263
	26.5	-79.8053	0.00049138

## Sheet: Figure 4f
Figure 4f		active Rac vs cell edge velocity																								active Rho vs cell edge velocity
	Time shift [min]	Correlation coefficient																								Correlation coefficient
		cell 1	cell 2	cell 3	cell 4	cell 5	cell 6	cell 7	cell 8	cell 9	cell 10	cell 11	cell 12	cell 13	cell 14	cell 15	cell 16	cell 17	cell 18	cell 19	cell 20	cell 21	cell 22	cell 23		cell 1	cell 2	cell 3	cell 4	cell 5	cell 6	cell 7	cell 8	cell 9	cell 10	cell 11	cell 12	cell 13	cell 14	cell 15	cell 16	cell 17	cell 18	cell 19	cell 20	cell 21
	-8.25	-0.022353	0.317311	0.100011	0.28355	0.154334	0.041175	0.198775	0.023043	0.047121	0.007619	0.242849	-0.021703	0.375984	0.187813	0.284066	-0.24325	0.172982	-0.435446	-0.019816	0.204696	-0.227232	0.08194	0.162268		-0.006694	0.306532	-0.096177	0.001963	-0.148797	0.231494	-0.019876	0.121204	0.145737	-0.11766	-0.132408	0.142236	-0.078409	-0.262883	0.123721	0.027372	-0.023056	-0.106163	0.298472	-0.016356	0.072296
	-8.08333	-0.018085	0.309632	0.088373	0.276178	0.147932	0.045305	0.2116	0.042305	0.058876	0.027134	0.243046	-0.0526	0.387739	0.177365	0.290642	-0.241922	0.153902	-0.438609	-0.023986	0.215107	-0.20211	0.079854	0.178991		-0.014274	0.331433	-0.101412	0.000402	-0.148446	0.249833	-0.017486	0.151948	0.135816	-0.123663	-0.117947	0.147906	-0.08415	-0.260932	0.114458	0.027649	-0.0187	-0.098707	0.275207	-0.01304	0.066837
	-7.91667	-0.016182	0.302931	0.07422	0.265887	0.142085	0.049299	0.225467	0.063974	0.075134	0.045008	0.24399	-0.08143	0.397991	0.164559	0.298447	-0.241107	0.127524	-0.439073	-0.027686	0.221745	-0.181349	0.080732	0.194035		-0.021529	0.354634	-0.105417	0.00296	-0.150074	0.259186	-0.014002	0.184288	0.127255	-0.129441	-0.103172	0.154196	-0.088482	-0.257248	0.10544	0.02845	-0.01488	-0.088669	0.252563	-0.009818	0.062866
	-7.75	-0.016389	0.297343	0.059172	0.253434	0.137273	0.05321	0.239385	0.08782	0.093762	0.060401	0.24575	-0.107748	0.405236	0.149718	0.306917	-0.240511	0.096889	-0.43723	-0.030081	0.224907	-0.164587	0.084744	0.206245		-0.028868	0.375865	-0.108349	0.009624	-0.154155	0.258573	-0.010364	0.217795	0.11855	-0.13463	-0.088658	0.160419	-0.091769	-0.251859	0.097038	0.029712	-0.012291	-0.076635	0.231505	-0.007083	0.060053
	-7.58333	-0.018555	0.292962	0.043977	0.239328	0.133727	0.057135	0.252568	0.113114	0.113061	0.072774	0.248282	-0.131718	0.408377	0.133387	0.315636	-0.239887	0.063316	-0.433174	-0.030282	0.225122	-0.151346	0.09197	0.214418		-0.036398	0.39499	-0.110373	0.020451	-0.160688	0.247984	-0.006722	0.251994	0.109174	-0.138955	-0.074949	0.166052	-0.094468	-0.244422	0.089323	0.031344	-0.011418	-0.063613	0.21336	-0.005174	0.057962
	-7.41667	-0.022856	0.289768	0.028534	0.223746	0.131613	0.06122	0.264252	0.138733	0.130931	0.081825	0.251587	-0.154491	0.40691	0.116273	0.324189	-0.238864	0.027568	-0.426636	-0.026683	0.223059	-0.141264	0.102842	0.216448		-0.043759	0.412274	-0.111355	0.035588	-0.169465	0.228427	-0.00203	0.286377	0.098976	-0.142124	-0.062802	0.17043	-0.097211	-0.234149	0.08216	0.0332	-0.01261	-0.051099	0.19937	-0.004349	0.056206
	-7.25	-0.028801	0.287054	0.013449	0.207333	0.131176	0.065396	0.273891	0.163541	0.144753	0.087218	0.255492	-0.1765	0.400389	0.099544	0.332066	-0.236733	-0.009363	-0.417545	-0.018671	0.219619	-0.133749	0.115655	0.210871		-0.050969	0.427658	-0.111481	0.054682	-0.180733	0.202592	0.00248	0.320419	0.088009	-0.144054	-0.053392	0.172483	-0.100609	-0.221094	0.075414	0.0353	-0.014913	-0.040074	0.190878	-0.004836	0.054476
	-7.08333	-0.035842	0.284041	-0.001203	0.190806	0.132511	0.069523	0.281367	0.186224	0.152801	0.088893	0.259728	-0.198099	0.389223	0.084089	0.338927	-0.232664	-0.046618	-0.406568	-0.006115	0.215601	-0.128258	0.128098	0.197717		-0.058242	0.440703	-0.111263	0.07699	-0.194341	0.173968	0.006442	0.353569	0.076847	-0.144572	-0.047699	0.171512	-0.104968	-0.205878	0.068942	0.037933	-0.016974	-0.031136	0.188815	-0.006822	0.052726
	-6.91667	-0.043317	0.280471	-0.015155	0.175125	0.135122	0.073466	0.286808	0.205699	0.155256	0.087148	0.263832	-0.218639	0.374625	0.070433	0.344786	-0.22663	-0.08334	-0.394847	0.009269	0.211684	-0.124403	0.138216	0.180012		-0.066217	0.451239	-0.110844	0.101676	-0.209491	0.145176	0.011391	0.385255	0.06614	-0.144084	-0.045426	0.167851	-0.110143	-0.189681	0.062836	0.041206	-0.018272	-0.024455	0.193808	-0.010504	0.051085
	-6.75	-0.051003	0.276221	-0.02866	0.160716	0.138722	0.077161	0.290532	0.220821	0.152332	0.082342	0.267594	-0.237963	0.358317	0.058496	0.349626	-0.218377	-0.11862	-0.38327	0.02674	0.208209	-0.122133	0.145029	0.160385		-0.075164	0.459295	-0.110325	0.127904	-0.225097	0.11806	0.016068	0.414901	0.056407	-0.142647	-0.046279	0.16188	-0.116073	-0.173332	0.057183	0.045029	-0.018126	-0.02	0.205823	-0.01604	0.049796
	-6.58333	-0.058923	0.271201	-0.042205	0.147535	0.143227	0.080551	0.293072	0.230477	0.144178	0.074815	0.271042	-0.255757	0.342254	0.047427	0.353366	-0.207121	-0.151394	-0.372586	0.046325	0.205179	-0.121524	0.147818	0.142105		-0.085166	0.465179	-0.109322	0.154743	-0.239567	0.093788	0.019785	0.441958	0.048069	-0.139869	-0.049895	0.154245	-0.122644	-0.157506	0.052205	0.049203	-0.015334	-0.017493	0.224159	-0.023584	0.049148
	-6.41667	-0.067051	0.265996	-0.055509	0.13565	0.147946	0.083639	0.294893	0.234124	0.132428	0.065302	0.274115	-0.27082	0.328452	0.036826	0.356246	-0.193207	-0.180486	-0.362934	0.066624	0.202613	-0.122537	0.147026	0.12911		-0.096374	0.468853	-0.107986	0.181408	-0.250842	0.072019	0.023332	0.465928	0.041283	-0.135922	-0.054511	0.146472	-0.129406	-0.142774	0.048265	0.05335	-0.010043	-0.01663	0.247566	-0.03322	0.049373
	-6.25	-0.075461	0.261333	-0.068286	0.124955	0.152194	0.086472	0.296411	0.231795	0.119323	0.054825	0.27697	-0.282156	0.318233	0.026583	0.35865	-0.177348	-0.204895	-0.353723	0.08654	0.200289	-0.124907	0.143911	0.123319		-0.108702	0.470006	-0.107035	0.207191	-0.257061	0.051397	0.027526	0.486393	0.0362	-0.130936	-0.058256	0.13992	-0.135768	-0.129467	0.045513	0.05734	-0.002776	-0.0171	0.274089	-0.044961	0.050636
	-6.08333	-0.084102	0.257766	-0.080197	0.115637	0.155675	0.08927	0.297845	0.223837	0.106731	0.04445	0.279721	-0.289938	0.312493	0.017485	0.360876	-0.160778	-0.224242	-0.344798	0.104646	0.197954	-0.128135	0.139854	0.123299		-0.122184	0.46861	-0.106638	0.231418	-0.258157	0.031125	0.031656	0.503051	0.033218	-0.125177	-0.060342	0.134634	-0.141529	-0.118004	0.043566	0.061094	0.00554	-0.018473	0.301685	-0.05873	0.05297
	-5.91667	-0.092974	0.25561	-0.091066	0.107647	0.158244	0.092154	0.299367	0.210748	0.095971	0.035194	0.282784	-0.293945	0.311235	0.009534	0.363327	-0.14404	-0.238476	-0.335766	0.120409	0.19496	-0.131603	0.135646	0.128062		-0.136769	0.464878	-0.106824	0.253465	-0.253665	0.010599	0.034481	0.515734	0.032737	-0.118668	-0.060223	0.130502	-0.146389	-0.108833	0.04208	0.064733	0.01471	-0.020538	0.328061	-0.074331	0.056322
	-5.75	-0.102175	0.255112	-0.100669	0.100812	0.159654	0.095126	0.301027	0.193214	0.088207	0.02822	0.286943	-0.29334	0.313455	0.002208	0.366756	-0.127499	-0.247935	-0.325824	0.133281	0.190048	-0.134441	0.131629	0.136963		-0.152331	0.459145	-0.107352	0.272845	-0.242475	-0.010715	0.037576	0.524416	0.035353	-0.111709	-0.05712	0.127214	-0.14993	-0.102676	0.040718	0.068557	0.024926	-0.023342	0.351471	-0.091532	0.060532
	-5.58333	-0.111628	0.256274	-0.108375	0.095209	0.16016	0.098251	0.302771	0.172019	0.083459	0.024322	0.292627	-0.287938	0.31839	-0.00474	0.371603	-0.111958	-0.254013	-0.315315	0.142284	0.18202	-0.135673	0.127678	0.148062		-0.168734	0.451531	-0.108335	0.289054	-0.225459	-0.031513	0.040604	0.529206	0.041292	-0.104936	-0.051383	0.123579	-0.152393	-0.100367	0.038976	0.072334	0.036149	-0.026657	0.37056	-0.110039	0.065375
	-5.41667	-0.121248	0.258898	-0.113337	0.090833	0.160198	0.10146	0.304499	0.148241	0.080788	0.023712	0.299996	-0.277543	0.325235	-0.011783	0.378118	-0.098065	-0.258608	-0.304787	0.147418	0.169936	-0.134506	0.123259	0.159893		-0.185566	0.441951	-0.109986	0.301754	-0.204175	-0.049257	0.04223	0.530324	0.050004	-0.098923	-0.043677	0.118689	-0.154137	-0.10223	0.036578	0.075614	0.048169	-0.030228	0.384115	-0.129488	0.070795
	-5.25	-0.130908	0.262712	-0.115317	0.087569	0.160285	0.104637	0.306222	0.122809	0.078991	0.026141	0.308671	-0.262557	0.333873	-0.019139	0.385662	-0.085738	-0.263232	-0.294665	0.150232	0.154236	-0.13103	0.118188	0.1714		-0.20224	0.430519	-0.112146	0.310684	-0.181044	-0.061182	0.043393	0.52807	0.060139	-0.093071	-0.035316	0.112708	-0.155431	-0.107471	0.033631	0.077996	0.060506	-0.033609	0.392756	-0.149786	0.076135
	-5.08333	-0.140606	0.267505	-0.114011	0.08524	0.160664	0.107574	0.307807	0.096742	0.077049	0.031304	0.318548	-0.243053	0.343808	-0.026858	0.39402	-0.074977	-0.26909	-0.284911	0.152288	0.13529	-0.125376	0.112178	0.181953		-0.218206	0.417494	-0.11458	0.315761	-0.157655	-0.064768	0.044286	0.522798	0.070622	-0.087305	-0.026775	0.105716	-0.156204	-0.115362	0.030301	0.079376	0.072358	-0.036363	0.397087	-0.170825	0.080934
	-4.91667	-0.150367	0.273032	-0.108861	0.083732	0.161545	0.109891	0.309037	0.071392	0.073803	0.038601	0.329626	-0.218884	0.354449	-0.034716	0.403175	-0.065978	-0.27718	-0.275179	0.155393	0.113465	-0.117636	0.104787	0.191151		-0.232887	0.403151	-0.116765	0.316906	-0.13545	-0.057064	0.043888	0.514892	0.080184	-0.081966	-0.018002	0.097558	-0.156097	-0.125185	0.026769	0.079658	0.082386	-0.037864	0.397951	-0.192459	0.084775
	-4.75	-0.160006	0.278981	-0.100519	0.08282	0.163	0.111321	0.309788	0.047976	0.068277	0.047518	0.341586	-0.190873	0.365642	-0.041851	0.412146	-0.058142	-0.287599	-0.265091	0.161291	0.090533	-0.108695	0.096375	0.198748		-0.246023	0.387493	-0.118479	0.314057	-0.116255	-0.036699	0.042069	0.504715	0.087542	-0.076481	-0.009517	0.088796	-0.154794	-0.135581	0.023332	0.078778	0.089611	-0.037514	0.396497	-0.21455	0.087258
	-4.58333	-0.169194	0.284956	-0.090154	0.082261	0.164842	0.111796	0.309903	0.027558	0.059869	0.057637	0.354102	-0.160285	0.377088	-0.047282	0.419857	-0.050775	-0.29985	-0.254661	0.170424	0.068731	-0.099546	0.08776	0.204606		-0.257762	0.370334	-0.119986	0.307337	-0.101319	-0.00455	0.039532	0.492577	0.091901	-0.070617	-0.001703	0.080047	-0.15217	-0.145352	0.020189	0.076674	0.093896	-0.035155	0.39385	-0.236881	0.088156
	-4.41667	-0.177639	0.290692	-0.079115	0.081732	0.166593	0.111687	0.309209	0.0101	0.048906	0.068957	0.367026	-0.12865	0.388182	-0.050675	0.425998	-0.043286	-0.31337	-0.244614	0.18158	0.049761	-0.090714	0.079479	0.208733		-0.268812	0.351688	-0.121301	0.29718	-0.090972	0.036148	0.036255	0.478724	0.093674	-0.06466	0.005042	0.071868	-0.148393	-0.153862	0.017488	0.073578	0.096024	-0.031577	0.3912	-0.259196	0.087356
	-4.25	-0.185049	0.295857	-0.068174	0.081166	0.167888	0.111336	0.307548	-0.0042	0.035731	0.080944	0.380135	-0.097101	0.398288	-0.051827	0.430318	-0.035495	-0.327457	-0.235552	0.193975	0.035104	-0.082405	0.072125	0.211149		-0.279668	0.331621	-0.122238	0.283757	-0.085366	0.082368	0.030787	0.463351	0.092932	-0.059264	0.010531	0.064476	-0.143466	-0.160688	0.015239	0.069496	0.096781	-0.027648	0.389607	-0.28122	0.085003
	-4.08333	-0.191072	0.300025	-0.057818	0.080869	0.168311	0.111123	0.304737	-0.015084	0.020516	0.092515	0.393026	-0.066435	0.406882	-0.050577	0.432223	-0.027443	-0.341104	-0.228232	0.206892	0.026423	-0.074666	0.066749	0.211749		-0.290778	0.310086	-0.123204	0.266809	-0.084589	0.130781	0.023619	0.446611	0.089534	-0.055314	0.014384	0.057973	-0.137245	-0.165385	0.013388	0.064249	0.097409	-0.024402	0.39006	-0.302678	0.081437
	-3.91667	-0.195504	0.30308	-0.048137	0.081061	0.167432	0.111588	0.300673	-0.023489	0.004079	0.102664	0.405392	-0.037071	0.413412	-0.047096	0.432084	-0.019219	-0.353615	-0.223116	0.218996	0.024175	-0.066957	0.063466	0.210767		-0.302766	0.287066	-0.124767	0.246187	-0.087997	0.177554	0.015355	0.42862	0.084528	-0.053614	0.016191	0.052238	-0.129541	-0.167978	0.012008	0.058266	0.098694	-0.023038	0.393362	-0.323371	0.077164
	-3.75	-0.198125	0.305163	-0.038729	0.081951	0.164988	0.113112	0.295441	-0.03039	-0.012579	0.110353	0.416933	-0.008898	0.417713	-0.041255	0.430504	-0.010811	-0.364323	-0.219748	0.229008	0.027803	-0.058554	0.061907	0.2087		-0.315962	0.262569	-0.127225	0.221732	-0.094401	0.219687	0.005407	0.409489	0.079173	-0.054429	0.01581	0.047037	-0.120097	-0.16887	0.011148	0.052231	0.100694	-0.023926	0.400055	-0.343154	0.072823
	-3.58333	-0.198707	0.306448	-0.02937	0.083457	0.161432	0.115763	0.289491	-0.035971	-0.028447	0.114945	0.427539	0.018113	0.419549	-0.032903	0.428417	-0.00199	-0.372877	-0.216911	0.236359	0.036002	-0.049047	0.061036	0.206254		-0.330059	0.236769	-0.130785	0.19369	-0.102535	0.256032	-0.00709	0.389348	0.074383	-0.057248	0.013768	0.042363	-0.10916	-0.168857	0.010593	0.046776	0.102531	-0.026665	0.41044	-0.361981	0.069013
	-3.41667	-0.196786	0.30719	-0.019751	0.085735	0.156945	0.119673	0.283278	-0.040015	-0.042676	0.115969	0.437046	0.044127	0.419219	-0.0217	0.426066	0.007625	-0.378538	-0.213558	0.240272	0.047582	-0.038183	0.060502	0.203927		-0.344778	0.209708	-0.136094	0.162047	-0.111085	0.285384	-0.020885	0.368376	0.070633	-0.061602	0.010419	0.038202	-0.096939	-0.168765	0.010147	0.042502	0.103789	-0.030369	0.424432	-0.379848	0.066302
	-3.25	-0.191515	0.307819	-0.00942	0.089012	0.151412	0.125107	0.277214	-0.042181	-0.053774	0.113516	0.445309	0.069548	0.417601	-0.006987	0.423321	0.018952	-0.380028	-0.208559	0.239458	0.061288	-0.025659	0.060007	0.202176		-0.359886	0.181451	-0.143398	0.126586	-0.118184	0.306188	-0.035665	0.346812	0.068249	-0.066981	0.005949	0.034512	-0.083531	-0.169714	0.009562	0.040485	0.1041	-0.033435	0.441564	-0.396799	0.065072
	-3.08333	-0.182297	0.308552	0.001384	0.093327	0.145603	0.132308	0.271928	-0.041407	-0.060242	0.108236	0.452456	0.094313	0.415296	0.01108	0.420222	0.032938	-0.376347	-0.2012	0.234051	0.075905	-0.011648	0.058938	0.201404		-0.374437	0.152184	-0.152092	0.087664	-0.122518	0.317981	-0.053008	0.324936	0.066918	-0.072777	0.000817	0.031503	-0.06968	-0.172852	0.00826	0.041474	0.102934	-0.034805	0.460875	-0.412869	0.065535
	-2.91667	-0.168973	0.309544	0.012249	0.098713	0.14048	0.14159	0.267964	-0.036603	-0.061075	0.101139	0.458723	0.118336	0.412919	0.031839	0.416637	0.050204	-0.366942	-0.191486	0.225165	0.090666	0.003477	0.056975	0.201722		-0.38732	0.121968	-0.162069	0.045895	-0.123519	0.320796	-0.072048	0.303036	0.06595	-0.078646	-0.004849	0.029347	-0.056186	-0.178894	0.005699	0.045706	0.10007	-0.034374	0.481131	-0.428081	0.067727
	-2.75	-0.15219	0.310769	0.022753	0.105375	0.137065	0.153152	0.265745	-0.02673	-0.05718	0.092668	0.464302	0.141575	0.411103	0.053873	0.412418	0.0698	-0.352308	-0.179848	0.214796	0.105253	0.019331	0.054806	0.202761		-0.397833	0.090925	-0.173206	0.001993	-0.122247	0.314954	-0.092367	0.281378	0.064924	-0.084676	-0.010875	0.028104	-0.043654	-0.187552	0.001854	0.052015	0.095872	-0.033096	0.500786	-0.442412	0.071508
	-2.58333	-0.132372	0.312403	0.032814	0.113419	0.136042	0.167222	0.265542	-0.011064	-0.049031	0.083793	0.469399	0.164265	0.410529	0.076492	0.407356	0.091245	-0.332821	-0.166562	0.204539	0.119702	0.035808	0.052855	0.204192		-0.405571	0.058948	-0.18618	-0.043471	-0.11922	0.300651	-0.113743	0.260166	0.063553	-0.090789	-0.017424	0.027629	-0.032316	-0.198545	-0.003339	0.059823	0.090538	-0.03175	0.517909	-0.455701	0.076595
	-2.41667	-0.109938	0.314901	0.042638	0.122855	0.138186	0.184119	0.267674	0.011017	-0.036798	0.075888	0.474345	0.18686	0.411713	0.099556	0.401239	0.114291	-0.308979	-0.151823	0.196201	0.134584	0.053004	0.051179	0.205671		-0.410196	0.026083	-0.200826	-0.090081	-0.114638	0.278143	-0.136632	0.239499	0.061566	-0.09651	-0.025021	0.027566	-0.022224	-0.211519	-0.010074	0.068907	0.08409	-0.031401	0.53124	-0.467934	0.082563
	-2.25	-0.085754	0.318744	0.052543	0.133826	0.144251	0.203883	0.272372	0.039949	-0.021882	0.069742	0.479479	0.209848	0.415307	0.122472	0.394085	0.137183	-0.281985	-0.135691	0.191135	0.150579	0.071006	0.050498	0.206741		-0.412116	-0.007468	-0.216312	-0.137384	-0.109739	0.247885	-0.160291	0.219352	0.059325	-0.101726	-0.033592	0.027316	-0.013254	-0.22565	-0.017982	0.07836	0.076823	-0.032816	0.539441	-0.479002	0.088948
	-2.08333	-0.060637	0.324466	0.062972	0.146326	0.154845	0.226278	0.279646	0.075628	-0.00558	0.066197	0.485167	0.233702	0.421895	0.144936	0.386103	0.158226	-0.253054	-0.118251	0.189501	0.168213	0.089824	0.051233	0.206962		-0.412105	-0.041735	-0.232751	-0.18485	-0.105778	0.210746	-0.183919	0.199572	0.057333	-0.106598	-0.043006	0.026212	-0.00527	-0.240282	-0.026594	0.087785	0.068973	-0.036001	0.541439	-0.488777	0.09526
	-1.91667	-0.034895	0.332295	0.074218	0.160175	0.169939	0.250708	0.289081	0.117393	0.011644	0.065979	0.491607	0.258688	0.432286	0.166661	0.377549	0.177037	-0.222825	-0.09998	0.190669	0.187464	0.109195	0.053598	0.206338		-0.41094	-0.076599	-0.250341	-0.231812	-0.103834	0.16801	-0.208094	0.179904	0.055566	-0.111913	-0.052797	0.024216	0.001698	-0.255095	-0.035545	0.097026	0.060985	-0.040087	0.536445	-0.497193	0.101009
	-1.75	-0.00892	0.342628	0.086748	0.175106	0.189855	0.276748	0.300517	0.164746	0.029906	0.069993	0.499091	0.285143	0.447008	0.187887	0.36876	0.193647	-0.191832	-0.081335	0.194262	0.208504	0.128944	0.057471	0.204686		-0.409146	-0.112149	-0.270253	-0.277723	-0.104872	0.120846	-0.232131	0.160038	0.053813	-0.118082	-0.063	0.021282	0.007423	-0.269863	-0.044714	0.106054	0.053307	-0.044472	0.524028	-0.504189	0.105777
	-1.58333	0.016746	0.355989	0.101168	0.190858	0.215421	0.304213	0.313931	0.217643	0.050022	0.079315	0.507962	0.313535	0.466415	0.209364	0.360298	0.208285	-0.160589	-0.062722	0.19981	0.23165	0.149064	0.062598	0.201389		-0.407247	-0.148265	-0.292903	-0.322123	-0.1104	0.070135	-0.255234	0.139668	0.051917	-0.12532	-0.074193	0.017229	0.011397	-0.28438	-0.054019	0.114655	0.046822	-0.048768	0.504147	-0.50976	0.109255
	-1.41667	0.041931	0.372723	0.117749	0.207111	0.246562	0.332816	0.32888	0.275646	0.073684	0.094558	0.518354	0.344026	0.490959	0.231633	0.352746	0.222976	-0.129173	-0.044757	0.20785	0.256991	0.169473	0.069096	0.19695		-0.405447	-0.184687	-0.317588	-0.364497	-0.121509	0.016758	-0.277042	0.11855	0.049074	-0.133683	-0.086262	0.01245	0.013015	-0.298371	-0.063486	0.122143	0.043205	-0.052626	0.47719	-0.513872	0.111264
	-1.25	0.066441	0.393106	0.136448	0.223586	0.282694	0.362332	0.344815	0.337959	0.102731	0.115589	0.530228	0.376418	0.520582	0.255063	0.346682	0.240206	-0.097592	-0.02771	0.219688	0.284612	0.190203	0.07722	0.192717		-0.403655	-0.221215	-0.34439	-0.404402	-0.138573	-0.038539	-0.2976	0.096555	0.044473	-0.142674	-0.098679	0.007263	0.011806	-0.311544	-0.073123	0.127708	0.044133	-0.056218	0.443997	-0.516489	0.111794
	-1.08333	0.090186	0.41739	0.156976	0.239803	0.322276	0.392265	0.361249	0.402912	0.137663	0.141436	0.543458	0.40991	0.554489	0.279228	0.342341	0.261353	-0.065978	-0.011326	0.236549	0.314447	0.211256	0.087594	0.190421		-0.40122	-0.257668	-0.374222	-0.441373	-0.159959	-0.09508	-0.316635	0.073704	0.037351	-0.15202	-0.110297	0.002156	0.007489	-0.323711	-0.083053	0.131211	0.049456	-0.059908	0.405803	-0.517534	0.110956
	-0.916667	0.11293	0.445493	0.17901	0.255464	0.364316	0.422115	0.377644	0.468974	0.178868	0.170768	0.557681	0.443645	0.591497	0.303847	0.340038	0.287108	-0.034615	0.004744	0.258767	0.346215	0.23279	0.100593	0.191313		-0.397861	-0.29369	-0.406275	-0.474906	-0.184778	-0.151921	-0.332683	0.050188	0.027536	-0.161675	-0.120465	-0.002994	-0.000231	-0.334899	-0.093219	0.132366	0.059042	-0.064298	0.364241	-0.516912	0.108982
	-0.75	0.134389	0.476987	0.202083	0.270408	0.408011	0.451257	0.393162	0.53419	0.226414	0.201563	0.572121	0.476611	0.630071	0.328353	0.3401	0.317797	-0.003915	0.020715	0.286096	0.379296	0.254979	0.11638	0.196697		-0.393588	-0.328733	-0.438524	-0.50441	-0.212739	-0.207351	-0.345827	0.026366	0.015192	-0.171999	-0.12859	-0.00904	-0.011652	-0.345275	-0.103319	0.130488	0.072834	-0.069994	0.321154	-0.514562	0.10617
	-0.583333	0.154452	0.510881	0.225623	0.284157	0.451403	0.478496	0.406827	0.595226	0.277968	0.231159	0.585803	0.50718	0.66766	0.351175	0.34226	0.351339	0.025259	0.036592	0.316581	0.41243	0.277668	0.135043	0.206839		-0.38815	-0.362254	-0.469844	-0.529162	-0.241642	-0.258455	-0.356424	0.002734	0.000564	-0.184185	-0.133873	-0.016321	-0.026819	-0.354918	-0.113229	0.125613	0.088703	-0.076865	0.278588	-0.510463	0.102841
	-0.416667	0.173103	0.545362	0.248891	0.296192	0.492183	0.502421	0.41755	0.648378	0.329376	0.256833	0.597588	0.533547	0.701205	0.370576	0.345837	0.384274	0.051796	0.051926	0.346898	0.443814	0.300356	0.156011	0.220914		-0.38144	-0.393716	-0.499027	-0.548538	-0.268946	-0.301395	-0.36377	-0.020115	-0.015799	-0.199126	-0.135806	-0.024534	-0.045298	-0.363728	-0.122792	0.118095	0.104184	-0.084002	0.238536	-0.504708	0.099329
	-0.25	0.190073	0.578099	0.271262	0.306065	0.528169	0.521824	0.424532	0.690586	0.376313	0.276177	0.606552	0.554158	0.727624	0.385837	0.350063	0.413334	0.07454	0.065889	0.373664	0.471591	0.322438	0.177692	0.237165		-0.373246	-0.422662	-0.52399	-0.562002	-0.29152	-0.332494	-0.36669	-0.041545	-0.033154	-0.216214	-0.134617	-0.032321	-0.065842	-0.371625	-0.131975	0.109224	0.117755	-0.090044	0.202865	-0.49749	0.095922
	-0.0833333	0.20512	0.606731	0.291849	0.313288	0.557554	0.535639	0.426928	0.718987	0.414333	0.287116	0.611693	0.567626	0.744369	0.396123	0.354143	0.435767	0.092557	0.077586	0.393994	0.493926	0.343111	0.19836	0.254178		-0.363462	-0.448527	-0.543025	-0.56909	-0.307108	-0.348236	-0.366572	-0.060935	-0.050755	-0.234437	-0.130247	-0.038534	-0.087084	-0.37836	-0.140459	0.099862	0.128375	-0.093375	0.173138	-0.489125	0.092916
	0.0833333	0.218155	0.628932	0.309499	0.317225	0.578499	0.542936	0.423925	0.730868	0.438489	0.288455	0.612072	0.57245	0.749269	0.400407	0.35714	0.448759	0.10511	0.086264	0.405258	0.509034	0.36137	0.216449	0.270621		-0.351858	-0.470692	-0.556447	-0.569418	-0.313791	-0.34539	-0.363685	-0.07773	-0.067979	-0.252321	-0.12231	-0.041374	-0.107569	-0.383426	-0.147732	0.09071	0.134764	-0.092238	0.150528	-0.480022	0.090531
	0.25	0.233131	0.644506	0.325501	0.322031	0.595658	0.549397	0.422462	0.73358	0.446526	0.275407	0.614904	0.573568	0.750056	0.399902	0.360923	0.452809	0.114427	0.094361	0.412767	0.524642	0.377813	0.234015	0.28713		-0.339662	-0.497174	-0.558936	-0.56883	-0.313124	-0.328234	-0.36267	-0.094123	-0.08636	-0.270866	-0.110085	-0.027665	-0.127165	-0.393497	-0.154885	0.085807	0.132064	-0.08604	0.136586	-0.473699	0.092218
	0.416667	0.244301	0.648836	0.33738	0.322834	0.606599	0.547637	0.416461	0.719784	0.440823	0.250294	0.612896	0.566351	0.73847	0.396183	0.362428	0.448954	0.119852	0.098592	0.411411	0.531778	0.390585	0.243718	0.300682		-0.326994	-0.5198	-0.560097	-0.559695	-0.30213	-0.291886	-0.358266	-0.106498	-0.102469	-0.286353	-0.096482	-0.013849	-0.142663	-0.402689	-0.159947	0.082848	0.128495	-0.074378	0.129853	-0.465325	0.095742
	0.583333	0.251689	0.642746	0.344861	0.319563	0.611924	0.538927	0.406268	0.690858	0.424309	0.216016	0.606686	0.551666	0.716101	0.389983	0.361965	0.437871	0.121764	0.099064	0.401891	0.531018	0.399884	0.245547	0.310617		-0.313809	-0.538338	-0.560311	-0.542929	-0.281171	-0.23884	-0.350378	-0.114602	-0.116352	-0.297945	-0.081911	-2.2e-05	-0.153206	-0.410633	-0.16284	0.081911	0.124501	-0.057357	0.130548	-0.455428	0.100715
	0.75	0.255357	0.627126	0.347805	0.312263	0.61264	0.524499	0.392584	0.648834	0.40022	0.176051	0.597124	0.530604	0.685073	0.382242	0.359786	0.420637	0.120847	0.096133	0.38548	0.523302	0.405886	0.23989	0.316389		-0.300396	-0.552725	-0.559463	-0.519275	-0.251335	-0.172689	-0.338028	-0.118357	-0.128087	-0.305228	-0.066943	0.013596	-0.158179	-0.417067	-0.163569	0.082883	0.120496	-0.035773	0.138347	-0.444551	0.106586
	0.916667	0.255458	0.603101	0.346279	0.301069	0.610089	0.505778	0.37635	0.596339	0.372108	0.13483	0.58521	0.504832	0.648092	0.374237	0.356136	0.398683	0.117949	0.090257	0.363781	0.509947	0.408914	0.227629	0.317409		-0.287444	-0.562894	-0.557185	-0.489521	-0.21443	-0.098004	-0.321988	-0.117872	-0.137811	-0.308266	-0.052277	0.026817	-0.157131	-0.421803	-0.162297	0.085431	0.116906	-0.010941	0.152514	-0.43319	0.112599
	1.08333	0.252389	0.572991	0.341418	0.28666	0.605601	0.484808	0.358628	0.536649	0.343755	0.096028	0.571979	0.476207	0.608085	0.3667	0.351767	0.373837	0.113767	0.082293	0.338549	0.49289	0.409527	0.21054	0.313585		-0.275027	-0.568826	-0.553674	-0.454765	-0.172744	-0.020464	-0.302935	-0.113432	-0.14584	-0.307611	-0.038557	0.039362	-0.150646	-0.424937	-0.159346	0.089129	0.114215	0.015611	0.171928	-0.421636	0.118076
	1.25	0.246652	0.539502	0.334645	0.270104	0.600345	0.463335	0.340526	0.473049	0.31752	0.06212	0.558342	0.446571	0.567697	0.359841	0.347438	0.34784	0.108912	0.073214	0.31149	0.474059	0.408352	0.190478	0.305363		-0.263274	-0.570864	-0.549244	-0.416046	-0.128865	0.054669	-0.280594	-0.105474	-0.1524	-0.304174	-0.026357	0.050964	-0.140067	-0.426891	-0.155044	0.093497	0.112699	0.04241	0.195246	-0.409945	0.122441
	1.41667	0.238717	0.504883	0.3267	0.252446	0.594872	0.442192	0.32291	0.407908	0.293876	0.034377	0.544946	0.417184	0.528813	0.353316	0.343623	0.321977	0.10385	0.063847	0.284291	0.454754	0.405699	0.168706	0.293883		-0.252244	-0.56933	-0.544297	-0.374011	-0.085076	0.123882	-0.25513	-0.094552	-0.157706	-0.298871	-0.016093	0.061501	-0.126865	-0.428344	-0.149589	0.09826	0.112321	0.068535	0.22099	-0.397943	0.125319
	1.58333	0.229001	0.471135	0.318116	0.23464	0.589564	0.421994	0.306557	0.343036	0.272696	0.013732	0.532253	0.389207	0.492824	0.346852	0.34057	0.297192	0.098853	0.054768	0.258096	0.435882	0.402022	0.146172	0.280094		-0.242315	-0.564423	-0.538959	-0.329253	-0.043363	0.184725	-0.227615	-0.081293	-0.161826	-0.292532	-0.008083	0.070809	-0.112245	-0.429896	-0.143136	0.103104	0.112987	0.093484	0.247645	-0.385288	0.126584
	1.75	0.217928	0.4407	0.309412	0.21776	0.584624	0.403485	0.29219	0.280065	0.253492	0.000515	0.520698	0.363647	0.460739	0.340024	0.338285	0.274218	0.094014	0.046462	0.233729	0.418101	0.398078	0.12373	0.265056		-0.23395	-0.55621	-0.533265	-0.28251	-0.005439	0.235204	-0.197997	-0.066344	-0.164687	-0.285752	-0.002538	0.07852	-0.097399	-0.432091	-0.135793	0.107639	0.114556	0.116952	0.273778	-0.371593	0.126303
	1.91667	0.206042	0.415274	0.300443	0.202573	0.5797	0.386901	0.280266	0.219824	0.23513	-0.005531	0.510582	0.340915	0.433037	0.332371	0.336359	0.253435	0.089465	0.039177	0.212039	0.401482	0.394372	0.101899	0.250212		-0.227176	-0.544878	-0.52748	-0.234408	0.027517	0.274748	-0.166331	-0.05032	-0.166459	-0.278936	0.000721	0.084416	-0.082958	-0.43531	-0.127743	0.111588	0.116515	0.139002	0.298053	-0.35656	0.124744
	2.08333	0.19399	0.39566	0.291017	0.189504	0.574316	0.372398	0.27102	0.162656	0.216762	-0.005321	0.501995	0.321022	0.409726	0.323643	0.334267	0.234942	0.085357	0.032926	0.193456	0.385852	0.391418	0.081039	0.236771		-0.221702	-0.530793	-0.521905	-0.185597	0.055051	0.303865	-0.133934	-0.033754	-0.167413	-0.27223	0.002231	0.08839	-0.069022	-0.439497	-0.119318	0.114657	0.118254	0.159694	0.319417	-0.340021	0.122276
	2.25	0.182459	0.380809	0.281023	0.178487	0.568124	0.359563	0.264396	0.108665	0.197795	0.000356	0.494666	0.303788	0.390549	0.314082	0.331916	0.218353	0.081853	0.027523	0.177666	0.370943	0.389389	0.061263	0.224909		-0.217298	-0.514175	-0.516674	-0.136484	0.077142	0.324031	-0.100704	-0.017072	-0.167765	-0.265736	0.00267	0.09085	-0.055345	-0.444379	-0.11084	0.116672	0.119234	0.179234	0.337047	-0.322089	0.119388
	2.41667	0.172066	0.370086	0.27054	0.1695	0.56087	0.348422	0.260343	0.058347	0.178103	0.010317	0.488384	0.289148	0.375268	0.303836	0.329235	0.203427	0.07902	0.022834	0.164426	0.356572	0.388542	0.042817	0.214964		-0.213737	-0.495027	-0.511868	-0.087578	0.094016	0.336005	-0.066728	-0.000563	-0.167604	-0.259094	0.002631	0.091925	-0.04178	-0.449525	-0.102614	0.11744	0.119228	0.197253	0.350564	-0.302971	0.11658
	2.58333	0.163434	0.362932	0.259718	0.162323	0.552388	0.339274	0.258771	0.012403	0.157889	0.022784	0.482996	0.277066	0.36364	0.292911	0.326196	0.19008	0.076694	0.018751	0.15384	0.342493	0.389271	0.026003	0.207627		-0.210746	-0.473379	-0.507673	-0.039551	0.106072	0.340249	-0.033034	0.015624	-0.167085	-0.251471	0.002748	0.091545	-0.028131	-0.454323	-0.095	0.116828	0.118252	0.212848	0.359981	-0.28312	0.114331
	2.75	0.157056	0.357808	0.248772	0.156272	0.542809	0.331711	0.259205	-0.028475	0.137261	0.036298	0.478036	0.267288	0.355154	0.28169	0.323218	0.177861	0.074437	0.015135	0.145514	0.328307	0.391238	0.011025	0.202682		-0.208353	-0.449432	-0.504198	0.007121	0.113825	0.337978	0.000608	0.031482	-0.16626	-0.242128	0.003559	0.090138	-0.014333	-0.458393	-0.088122	0.114996	0.116611	0.225481	0.365719	-0.262913	0.112983
	2.91667	0.153067	0.35367	0.237984	0.150498	0.53238	0.32522	0.260959	-0.06377	0.116334	0.049588	0.472983	0.259461	0.349055	0.270572	0.320782	0.166368	0.071636	0.011871	0.138874	0.313598	0.393623	-0.001909	0.199685		-0.206597	-0.423643	-0.501502	0.052065	0.117958	0.330368	0.034096	0.047114	-0.165159	-0.230471	0.00539	0.088183	-0.000551	-0.461584	-0.082033	0.11226	0.11488	0.234878	0.368542	-0.242719	0.112722
	3.08333	0.151274	0.350481	0.227487	0.144776	0.521424	0.319472	0.263315	-0.093261	0.094987	0.061759	0.46738	0.25321	0.344553	0.26016	0.31904	0.155213	0.067948	0.008772	0.133023	0.298213	0.395356	-0.012388	0.197912		-0.205376	-0.396261	-0.499469	0.095033	0.119267	0.317807	0.066237	0.062709	-0.163684	-0.216706	0.008337	0.086259	0.012899	-0.463866	-0.076723	0.108808	0.113244	0.241082	0.369419	-0.222965	0.113451
	3.25	0.151328	0.348265	0.217503	0.138607	0.510133	0.314263	0.265653	-0.116925	0.073443	0.071998	0.460919	0.248268	0.340955	0.250868	0.318221	0.144292	0.06298	0.00573	0.127498	0.282098	0.395543	-0.020135	0.197057		-0.204525	-0.367314	-0.497951	0.13563	0.118389	0.300506	0.097693	0.078502	-0.161898	-0.201003	0.012476	0.084702	0.025668	-0.465255	-0.072423	0.104806	0.11203	0.244224	0.369334	-0.203272	0.114893
	3.41667	0.152646	0.346875	0.208481	0.131019	0.498604	0.309319	0.267378	-0.134894	0.052298	0.080015	0.453325	0.244277	0.33767	0.243068	0.31882	0.133608	0.056367	0.002719	0.121985	0.265324	0.393166	-0.025137	0.196965		-0.203742	-0.337104	-0.49685	0.17325	0.115852	0.278914	0.128603	0.094732	-0.159903	-0.183619	0.017797	0.08366	0.037195	-0.465877	-0.069617	0.100443	0.11181	0.244599	0.369084	-0.183327	0.116653
	3.58333	0.154558	0.346138	0.200661	0.121838	0.487123	0.304442	0.268132	-0.147776	0.031901	0.085688	0.444548	0.240836	0.33423	0.237366	0.320947	0.122974	0.048211	-0.000302	0.11614	0.248331	0.387732	-0.027323	0.19731		-0.202657	-0.306068	-0.495992	0.207191	0.112426	0.252903	0.157287	0.111609	-0.157739	-0.165775	0.024238	0.083195	0.046907	-0.465749	-0.068628	0.095783	0.112527	0.24268	0.369147	-0.162851	0.118322
	3.75	0.156451	0.345467	0.19416	0.111237	0.476045	0.29934	0.267831	-0.156584	0.012743	0.089152	0.434796	0.237537	0.330254	0.234298	0.324542	0.112189	0.038878	-0.003289	0.109909	0.231638	0.379549	-0.026836	0.197803		-0.201009	-0.275033	-0.495086	0.236693	0.108915	0.222569	0.184852	0.129288	-0.1555	-0.148844	0.031823	0.083085	0.054299	-0.464791	-0.069523	0.090811	0.113883	0.239065	0.369668	-0.141484	0.119535
	3.91667	0.158121	0.344531	0.188782	0.099641	0.465716	0.293762	0.266739	-0.162269	-0.005259	0.090101	0.424352	0.234211	0.325213	0.233647	0.32915	0.101264	0.028745	-0.00603	0.103511	0.215702	0.369594	-0.023946	0.198353		-0.199093	-0.244454	-0.493937	0.261361	0.106088	0.187904	0.211242	0.147852	-0.153442	-0.133646	0.040468	0.083277	0.059402	-0.462932	-0.07215	0.085514	0.115359	0.234504	0.370535	-0.119026	0.120018
	4.08333	0.159297	0.342901	0.184495	0.087312	0.456497	0.287428	0.264988	-0.165491	-0.021732	0.088853	0.413463	0.230607	0.318727	0.235368	0.334553	0.090327	0.018336	-0.008362	0.09705	0.200909	0.358789	-0.019023	0.198946		-0.197111	-0.214286	-0.492552	0.280529	0.104571	0.149548	0.235422	0.167312	-0.151715	-0.120751	0.05011	0.08354	0.062011	-0.460078	-0.076396	0.079817	0.116608	0.22967	0.371401	-0.095401	0.119602
	4.25	0.159699	0.340024	0.181259	0.074785	0.448892	0.280062	0.262581	-0.166836	-0.036	0.086177	0.402405	0.226428	0.310564	0.239681	0.340577	0.079547	0.008457	-0.010175	0.090547	0.187537	0.348262	-0.012339	0.199472		-0.195198	-0.184826	-0.490859	0.293026	0.10501	0.108764	0.257915	0.187593	-0.150334	-0.110747	0.060767	0.083527	0.061557	-0.456008	-0.082108	0.073575	0.117158	0.225162	0.371904	-0.070637	0.118212
	4.41667	0.159363	0.335977	0.178832	0.062434	0.443191	0.271685	0.259598	-0.166508	-0.048281	0.082417	0.391237	0.221647	0.300414	0.245853	0.346807	0.06935	-0.00021	-0.011306	0.084116	0.175807	0.339071	-0.004394	0.200011		-0.19388	-0.156255	-0.488842	0.298423	0.108033	0.066939	0.278955	0.208551	-0.149372	-0.103455	0.071911	0.083517	0.058102	-0.450865	-0.089257	0.066909	0.116419	0.221797	0.371685	-0.044982	0.115834
	4.58333	0.158277	0.330933	0.17704	0.050427	0.439489	0.262558	0.255912	-0.164447	-0.058918	0.077952	0.379854	0.216347	0.288311	0.252713	0.352845	0.060141	-0.007148	-0.011726	0.077809	0.165818	0.331858	0.004166	0.200707		-0.193432	-0.129056	-0.486582	0.296862	0.114005	0.025802	0.297946	0.229997	-0.148805	-0.098464	0.082619	0.083895	0.051994	-0.445143	-0.097899	0.060153	0.113966	0.220315	0.3705	-0.018632	0.112585
	4.75	0.156378	0.324964	0.175881	0.038307	0.437723	0.253028	0.25122	-0.16007	-0.068006	0.073342	0.368039	0.210556	0.274636	0.259487	0.358495	0.052076	-0.012221	-0.011597	0.071573	0.157604	0.326854	0.012681	0.201878		-0.193845	-0.103142	-0.484202	0.28947	0.122893	-0.013073	0.314805	0.251735	-0.148555	-0.094951	0.09216	0.084936	0.043889	-0.43947	-0.107774	0.053576	0.109778	0.221221	0.368159	0.008041	0.108684
	4.91667	0.153458	0.317844	0.175313	0.026103	0.437977	0.243502	0.245063	-0.153008	-0.075295	0.069085	0.355684	0.204385	0.260039	0.265434	0.363532	0.045198	-0.01522	-0.011118	0.065328	0.151126	0.32435	0.020785	0.203707		-0.194874	-0.078118	-0.481631	0.276778	0.13458	-0.047913	0.330144	0.273573	-0.148486	-0.092384	0.099889	0.086671	0.034173	-0.434453	-0.118593	0.047526	0.10395	0.224856	0.364566	0.034858	0.104383
	5.08333	0.14925	0.308969	0.175273	0.014271	0.440306	0.234522	0.236926	-0.142902	-0.080225	0.065625	0.342807	0.198056	0.245264	0.26919	0.367616	0.039512	-0.015832	-0.010478	0.058672	0.146399	0.324469	0.028388	0.206409		-0.196097	-0.053887	-0.478861	0.258988	0.148926	-0.076923	0.3438	0.295342	-0.148447	-0.09044	0.104847	0.089055	0.023292	-0.430981	-0.130038	0.042548	0.096821	0.231569	0.359638	0.061618	0.1
	5.25	0.143716	0.297806	0.175593	0.00283	0.44465	0.226603	0.22651	-0.12914	-0.08211	0.063566	0.32959	0.191582	0.231087	0.270542	0.370666	0.034755	-0.014134	-0.009921	0.051319	0.143302	0.326753	0.035812	0.210371		-0.197253	-0.030241	-0.475889	0.237254	0.16545	-0.099011	0.354748	0.316908	-0.148382	-0.088277	0.106986	0.092065	0.01183	-0.429698	-0.141421	0.038853	0.089083	0.241282	0.35337	0.088344	0.095775
	5.41667	0.137045	0.284174	0.175954	-0.008136	0.450844	0.220113	0.213925	-0.111358	-0.080747	0.063227	0.316371	0.1849	0.218159	0.270087	0.372865	0.030547	-0.010452	-0.009617	0.043328	0.141568	0.33026	0.043634	0.215841		-0.198323	-0.006849	-0.472524	0.212916	0.183583	-0.113913	0.364704	0.338179	-0.148329	-0.085045	0.106894	0.095746	0.000328	-0.430855	-0.15229	0.036428	0.081413	0.253462	0.345864	0.115203	0.091913
	5.58333	0.129397	0.26862	0.175975	-0.018632	0.45867	0.215227	0.199638	-0.090007	-0.076975	0.064665	0.303473	0.177868	0.20715	0.269261	0.374643	0.026442	-0.005243	-0.009612	0.035458	0.140622	0.333869	0.052019	0.222457		-0.199489	0.016278	-0.468664	0.187147	0.202619	-0.121724	0.373359	0.359105	-0.148376	-0.080278	0.105872	0.100153	-0.010998	-0.43415	-0.162596	0.034827	0.074089	0.26693	0.337356	0.142415	0.088485
	5.75	0.120999	0.251626	0.175458	-0.0284	0.46771	0.212031	0.184277	-0.065351	-0.071574	0.067775	0.291281	0.170408	0.198488	0.268893	0.376388	0.022092	0.001106	-0.009901	0.028076	0.140138	0.336539	0.060981	0.229782		-0.200915	0.039149	-0.464346	0.160874	0.22205	-0.122822	0.379901	0.379671	-0.148619	-0.073997	0.104654	0.105273	-0.021637	-0.439504	-0.172544	0.0338	0.067323	0.280691	0.328233	0.170243	0.085535
	5.91667	0.112207	0.233965	0.174328	-0.036921	0.477332	0.210459	0.168757	-0.037549	-0.065539	0.072366	0.280313	0.162441	0.192324	0.269638	0.378515	0.017143	0.008086	-0.010507	0.021243	0.140057	0.337082	0.070388	0.237272		-0.202832	0.061798	-0.459714	0.135174	0.241503	-0.117937	0.385516	0.399876	-0.149285	-0.0666	0.103772	0.111107	-0.030623	-0.446835	-0.18264	0.033119	0.061165	0.293951	0.319102	0.198169	0.083308
	6.08333	0.103138	0.216814	0.172695	-0.043922	0.486782	0.210385	0.153968	-0.007866	-0.0604	0.078459	0.270893	0.153937	0.188951	0.271857	0.381225	0.011318	0.015198	-0.011398	0.015109	0.140072	0.334788	0.079428	0.243766		-0.205327	0.084687	-0.45481	0.11068	0.26041	-0.107916	0.390188	0.419709	-0.150523	-0.059032	0.103819	0.117619	-0.037257	-0.45568	-0.193387	0.032448	0.055396	0.305602	0.310547	0.226427	0.081823
	6.25	0.093915	0.201078	0.170804	-0.049452	0.495235	0.211639	0.140459	0.022081	-0.057279	0.086197	0.263125	0.145012	0.188505	0.275132	0.384403	0.004589	0.021866	-0.012516	0.009732	0.139862	0.329693	0.087064	0.24807		-0.208201	0.107792	-0.449904	0.087579	0.278318	-0.093793	0.393511	0.439145	-0.152358	-0.052309	0.104899	0.124712	-0.041022	-0.46548	-0.205054	0.031597	0.049762	0.314835	0.303085	0.254261	0.081362
	6.41667	0.084614	0.186665	0.168996	-0.054032	0.502133	0.21403	0.128321	0.050596	-0.056166	0.095491	0.256837	0.135756	0.19122	0.278888	0.387833	-0.002856	0.027404	-0.013666	0.005215	0.139014	0.322693	0.092842	0.249849		-0.21121	0.130535	-0.445338	0.065312	0.294777	-0.076608	0.396206	0.458133	-0.154682	-0.046749	0.106644	0.132304	-0.042199	-0.475768	-0.217439	0.030624	0.044105	0.321125	0.297033	0.280736	0.082254
	6.58333	0.075509	0.173588	0.167373	-0.05809	0.506971	0.21737	0.117537	0.076134	-0.057175	0.106146	0.251877	0.126341	0.196915	0.28262	0.391317	-0.010724	0.030952	-0.014724	0.001758	0.137268	0.314472	0.096248	0.248922		-0.21402	0.152698	-0.441307	0.043644	0.309625	-0.057119	0.398322	0.476588	-0.157482	-0.042579	0.108737	0.140233	-0.040868	-0.486002	-0.23041	0.0294	0.038211	0.324365	0.292602	0.304664	0.084888
	6.75	0.067057	0.162029	0.165685	-0.061949	0.509261	0.221488	0.107823	0.097076	-0.060686	0.117739	0.247993	0.117264	0.205086	0.285896	0.394644	-0.018528	0.031409	-0.015707	-0.000201	0.134246	0.305752	0.096616	0.245165		-0.216078	0.174151	-0.437899	0.022579	0.322889	-0.035771	0.399796	0.494369	-0.16067	-0.039928	0.110946	0.148177	-0.037001	-0.49542	-0.243677	0.02742	0.031979	0.324675	0.289871	0.325162	0.089497
	6.91667	0.059613	0.151749	0.163641	-0.065781	0.509039	0.226129	0.098811	0.112037	-0.066331	0.129297	0.244753	0.108972	0.215139	0.289052	0.397786	-0.025858	0.027892	-0.016541	-0.000653	0.129628	0.297377	0.094376	0.239751		-0.217073	0.195011	-0.435256	0.001855	0.33433	-0.013011	0.400844	0.511288	-0.164153	-0.038361	0.113114	0.155826	-0.031359	-0.503407	-0.25664	0.02421	0.025659	0.322291	0.288751	0.341662	0.096214
	7.08333	0.053454	0.142877	0.160897	-0.069432	0.506763	0.231046	0.090181	0.120141	-0.07358	0.139812	0.241682	0.101864	0.226003	0.292764	0.400702	-0.032487	0.020168	-0.017156	-9.5e-05	0.123368	0.289616	0.090552	0.234367		-0.216831	0.215133	-0.433301	-0.018499	0.343635	0.010603	0.40186	0.527124	-0.167869	-0.037579	0.115358	0.162922	-0.024786	-0.50959	-0.268713	0.019391	0.019762	0.317568	0.289134	0.354184	0.104924
	7.25	0.048663	0.135696	0.157288	-0.072616	0.503247	0.236058	0.08206	0.120702	-0.081908	0.148667	0.238458	0.095868	0.236382	0.297195	0.403362	-0.038537	0.009176	-0.017443	0.00073	0.115942	0.281903	0.086138	0.230162		-0.215512	0.234086	-0.431729	-0.03836	0.350487	0.034361	0.402537	0.541631	-0.171996	-0.037581	0.117909	0.169436	-0.018105	-0.514063	-0.279867	0.013138	0.014388	0.310869	0.290814	0.363496	0.115318
	7.41667	0.045441	0.130652	0.152607	-0.07495	0.49922	0.241035	0.074339	0.113256	-0.090991	0.155394	0.234744	0.091168	0.244906	0.302326	0.405684	-0.044027	-0.004046	-0.017412	0.001414	0.107697	0.273607	0.081837	0.227901		-0.213061	0.251644	-0.430269	-0.057376	0.354492	0.057316	0.403715	0.554554	-0.176504	-0.038518	0.121046	0.175277	-0.011755	-0.516898	-0.289819	0.005521	0.009833	0.302354	0.293592	0.370683	0.126964
	7.58333	0.043982	0.12841	0.146833	-0.07602	0.495448	0.2458	0.066616	0.097724	-0.10025	0.159754	0.230128	0.088088	0.250231	0.308157	0.40761	-0.048956	-0.01832	-0.017047	0.001685	0.099042	0.264046	0.078266	0.228295		-0.20913	0.267761	-0.428571	-0.074955	0.354916	0.077772	0.405031	0.565637	-0.181224	-0.040681	0.125157	0.180304	-0.005894	-0.518266	-0.297863	-0.003404	0.00662	0.292084	0.297165	0.377433	0.139276
	7.75	0.044207	0.128952	0.140112	-0.075592	0.492624	0.250162	0.058811	0.074446	-0.109128	0.161883	0.22438	0.086522	0.251608	0.314064	0.409218	-0.053504	-0.031644	-0.016275	0.001573	0.09075	0.252537	0.075448	0.231219		-0.20365	0.28261	-0.426274	-0.090773	0.35131	0.09361	0.406317	0.574641	-0.186034	-0.044371	0.130301	0.184625	-0.000547	-0.518517	-0.30394	-0.013146	0.004665	0.280525	0.301187	0.385134	0.151757
	7.91667	0.045838	0.131737	0.132607	-0.073443	0.49105	0.254023	0.050875	0.044616	-0.117243	0.162168	0.217403	0.086262	0.249281	0.319385	0.410642	-0.057875	-0.042076	-0.015017	0.001208	0.083522	0.238873	0.073032	0.236322		-0.196692	0.296025	-0.422961	-0.104773	0.343537	0.102735	0.408751	0.58136	-0.190538	-0.049802	0.136218	0.188485	0.004468	-0.517857	-0.308272	-0.023062	0.003835	0.268576	0.305221	0.395111	0.163828
	8.08333	0.048448	0.135848	0.124129	-0.069165	0.490558	0.257876	0.043139	0.01007	-0.124828	0.160909	0.209256	0.087502	0.244113	0.323479	0.41178	-0.062223	-0.048579	-0.013363	0.00071	0.077366	0.223462	0.070651	0.242987		-0.18886	0.307376	-0.41834	-0.117236	0.332322	0.104745	0.41158	0.585643	-0.194397	-0.057135	0.142517	0.192152	0.009343	-0.516265	-0.311499	-0.032812	0.003997	0.257369	0.308778	0.408027	0.175145
	8.25	0.051601	0.140606	0.114643	-0.062236	0.490981	0.262188	0.035857	-0.027	-0.131878	0.158648	0.200018	0.090379	0.237402	0.325945	0.412563	-0.066674	-0.050419	-0.01129	1.44e-08	0.072446	0.206798	0.068009	0.250849		-0.180678	0.316452	-0.411996	-0.128348	0.317902	0.099121	0.414687	0.587395	-0.197103	-0.066498	0.148896	0.195761	0.01424	-0.513749	-0.313949	-0.042021	0.005122	0.248111	0.311214	0.423965	0.18533

[truncated: 38 more sheets: Figure 4g, Figure 5b, Figure 5d, Figure 5e, Figure 6b, Figure 6c, Figure 6d, Figure 6e, Figure 6f, Figure 6g, Figure 6h, Figure 7b, Figure 7d, Figure 7f, Figure 7g, Figure 7h, Supplementary Figure 1b, Supplementary Figure 1c, Supplementary Figure 2a, Supplementary Figure 2b …]
